# Supplementary material for: Cross-asset momentum and the hybrid fund transmission mechanism in China’s stock and bond markets
Source: PLoS One. 2024 Mar 21;19(3):e0300781. doi: 10.1371/journal.pone.0300781 (PMC10956777; doi:10.1371/journal.pone.0300781)
Supplement: S1 Dataset — (XLSX) [file pone.0300781.s002.xlsx]

## Sheet: data_1
Date	SSE Composite Index	SSE Government Bond Index	CSI 300 Index	SSE Corporate Bond Index	CSI Stock Fund Index	CSI Mixed Fund Index	CSI Bond Fund Index	Wind Stock Fund Index	Wind Partial Stock Fund Index	Wind Flexible Fund Index	Wind Partial Bond Fund Index	Wind Bond Fund Index	M2	CPI	PMI	3M_SHIBOR	3-month fixed deposit benchmark interest rate of the Central Bank of China
2003-02-28	2.23556	0.0993641	1.86585		1054.4	1048.85	1008.71						190108	0.9
2003-04-30	2.30623	0.118636	2.86806		1089.28	1110.77	1020.58						196130	-0.2
2003-09-30	-0.268594	0.0433114	-0.366925	0.385845	1046.35	1078.7	1019.93						213567	1.2
2003-10-31	-2.42628	-0.249356	-2.49264	-0.0191613	1063.71	1106.64	1018.39						214469	0.9
2004-04-30	-2.44048	-0.244594	-2.86663	-1.30804	1236.89	1277.78	1079.21	1080	1071.21	1074.19	1020.26	1023.63	233628	0.5
2004-09-30	-2.70716	0.219107	-2.34592	0.283513	1211.28	1250.66	1068.16	1094.52	1042.3	1051.53	1006.65	1018.02	243757	1.1
2004-10-29	-0.663404	-0.760183	-1.20812	-0.903465	1198.85	1232.22	1057.48	1085.62	1030.56	1042.51	1001.28	1007.03	243757	1.1			1.71
2004-12-31	-1.44276	0.144543	-1.61334	0.552898	1163.96	1201.75	1041.07	1053.84	1002.63	1016.27	989.217	989.442	253208	0.1			1.71
2005-09-30	0.315457	0.431481	0.13513	0.545831	1174.98	1223.16	1120.15	1080.62	1023.65	1038.53	1040.67	1063.9	287438	0.7	55.1		1.71
2006-03-31	0.277361	0.131864	1.77316	-0.378474	1378.5	1413.25	1186.05	1284.42	1194.02	1235.34	1122.02	1112.2	310491	-1	55.3		1.71
2006-06-30	4.14147	0.235868	4.07012	0.0042112	1876.42	1865.95	1237.52	1783.66	1633.96	1646.55	1265.68	1153.16	322756	1.5	54.1		1.71
2006-10-13	1.83928	0.195453	1.96805	0.161509	1943.75	1927.12	1250.13	1863.22	1695.83	1683.64	1301.24	1162.35	331865	0.5	57	2.6045	1.8
2006-10-20	0.319838	0.22204	0.649949	0.161249	1961.45	1943.4	1253.32	1884.38	1711.69	1697.76	1308.11	1164.51	331865	0.5	57	2.6167	1.8
2006-10-27	0.938971	0.0466418	-0.0786012	0.20912	1968.02	1948.83	1254.71	1892.3	1715.22	1699.5	1311.38	1165.16	331865	0.5	57	2.6168	1.8
2006-11-03	3.27511	0.00627578	3.42177	-0.0894358	1997.93	1972.33	1257.8	1912.86	1735.42	1723.82	1319.71	1167.25	332747	0.1	54.7	2.6175	1.8
2006-11-10	0.910059	0.0349628	1.05967	-0.094489	2016.62	1982.99	1259.92	1932.61	1743.71	1732.85	1325.46	1168.35	332747	0.1	54.7	3.0836	1.8
2006-11-17	4.69621	0.00806553	3.85769	0.542581	2087	2044.23	1264.64	2002.07	1802.53	1788.07	1343.8	1170.18	332747	0.1	54.7	3.2583	1.8
2006-11-24	4.00747	-0.145168	4.76901	-0.186486	2160.77	2106.24	1270.58	2069.82	1862.29	1839.59	1363.63	1173.91	332747	0.1	54.7	3.314	1.8
2006-12-01	2.49838	0.0960218	5.66083	-0.166167	2295.21	2225.32	1277.62	2215.49	1978.03	1936.56	1401.11	1177.09	337504	0.3	55.3	3.016	1.8
2006-12-08	-0.400133	-0.337099	-1.02011	-0.213643	2248.96	2187.89	1279.04	2160.47	1938.5	1906.7	1394.41	1178.89	337504	0.3	55.3	2.6656	1.8
2006-12-15	8.61037	0.109748	9.1174	-0.181737	2439.96	2353.95	1290.82	2348.93	2098.59	2051.39	1446.28	1185.11	337504	0.3	55.3	2.5767	1.8
2006-12-22	3.06785	0.0125802	1.49965	-0.334206	2480.56	2385.31	1296.93	2389.13	2130.71	2075.89	1460.68	1190.06	337504	0.3	55.3	2.573	1.8
2006-12-29	14.1576	0.0808625	7.67037	-0.0333659	2639.13	2518.38	1305.8	2538.37	2252.22	2196.82	1508.31	1194.27	337504	0.3	55.3	2.5852	1.8
2007-01-05	-1.27604	0.0395009	1.55979	0.11682	2653.03	2525.47	1307.6	2547.59	2257.34	2210.41	1507.24	1196.58	345578	1.4	54.8	2.5717	1.8
2007-01-12	1.01373	0.0323061	4.86588	0.123351	2777.08	2637.69	1318.23	2666.71	2366.41	2299.64	1540.8	1204.21	345578	1.4	54.8	2.5254	1.8
2007-01-19	6.15031	0.162376	10.2287	0.00582697	3049.1	2860.18	1330.45	2927.66	2593.01	2475.06	1606.92	1211.92	345578	1.4	54.8	2.5173	1.8
2007-01-26	1.7778	-0.00537389	4.87581	0.057434	3140	2938.02	1340.35	3011.85	2661.31	2540.25	1637.47	1218.3	345578	1.4	54.8	2.5186	1.8
2007-02-02	-7.26251	0.0510547	-8.55255	0.108979	2904.31	2743.95	1330.6	2782.15	2481.94	2373.59	1574.19	1213.34	351499	0.7	55.1	2.5286	1.8
2007-02-09	2.13878	0.0125333	4.31862	0.113015	2991.42	2819.63	1340.27	2863.06	2551.86	2438.73	1603.66	1220.48	351499	0.7	55.1	3.6175	1.8
2007-02-16	9.81868	0.0519174	11.6588	0.210834	3276.78	3064.05	1358.93	3137.93	2783.56	2647.49	1677.98	1231.64	351499	0.7	55.1	2.8076	1.8
2007-03-02	-5.56777	0.0241559	-6.27653	-0.064608	3035.44	2856.75	1354.49	2890.8	2582.24	2475.09	1622.93	1231.86	358659	1	53.1	2.4225	1.8
2007-03-09	3.75713	0.110017	4.09227	-0.0745959	3151.17	2957.95	1358.74	3007.19	2680.22	2557.19	1651.12	1234	358659	1	53.1	2.2616	1.8
2007-03-16	-0.252867	-0.0813052	-0.274451	-0.197412	3137.18	2947.8	1361.3	2998.1	2670.25	2541.21	1655.48	1236.84	358659	1	53.1	2.2503	1.8
2007-03-23	4.90721	-0.0679585	4.30224	0.260966	3219.79	3016.23	1365.34	3071.56	2735.16	2595.3	1674.63	1239.26	358659	1	53.1	2.4365	1.98
2007-03-30	3.56821	-0.026844	2.41206	0.0845519	3261.9	3047.6	1369.62	3105.99	2766.69	2628.74	1687.4	1242.43	358659	1	53.1	2.6809	1.98
2007-04-06	4.38451	0.0733932	6.8382	0.488661	3444.49	3211.2	1378.83	3285.86	2922.85	2768.88	1733.95	1248.18	364105	-0.3	56.1	2.8552	1.98
2007-04-13	5.85759	-0.208391	6.63609	0.0362653	3629.3	3368.03	1388.2	3464.73	3076.46	2898.25	1775.22	1255.06	364105	-0.3	56.1	3.0815	1.98
2007-04-20	1.87413	-0.524306	3.78795	0.202683	3718.06	3447.22	1399.15	3551.43	3153.53	2969.09	1806.65	1262.62	364105	-0.3	56.1	4.33	1.98
2007-04-27	4.90103	0.206323	5.51005	-0.684109	3828.36	3551.9	1408.26	3647.97	3249.66	3051.73	1842.16	1269.7	364105	-0.3	56.1	3.8855	1.98
2007-04-30	2.1651	0.17353	2.541	0.305499	3907.99	3619.46	1410.41	3731.35	3313.38	3118.29	1859.12	1270.64	367326	-0.1	58.6	2.5498	1.98
2007-05-11	4.69652	-0.1104	4.04369	0.188189	4011.9	3700.69	1415.35	3827.19	3390.56	3183.41	1888.69	1273.47	367326	-0.1	58.6	3.0365	1.98
2007-05-18	0.213344	-0.0682901	1.99905	0.0650832	4123.54	3798.06	1420.51	3943.71	3484.69	3270.91	1917.19	1275.69	367326	-0.1	58.6	2.9143	1.98
2007-05-25	3.70989	-0.491845	5.52405	-1.00443	4293.32	3950.53	1425.86	4108.53	3637.57	3399.7	1953.01	1278.41	367326	-0.1	58.6	3.0193	2.07
2007-06-01	-4.28334	-0.0397589	-4.54922	-0.209577	4241.31	3896.72	1422.1	4074.52	3576.61	3368.73	1936.77	1276.73	369718	0.3	55.7	3.0357	2.07
2007-06-08	-2.18977	-0.166331	0.89152	-0.619218	4312.01	3973.07	1423.24	4152.89	3652.47	3438.36	1946.83	1276.37	369718	0.3	55.7	2.973	2.07
2007-06-15	5.61529	-0.471754	6.81405	-0.205456	4585.13	4192.44	1431.27	4424.37	3870.66	3609.67	1998.47	1280.63	369718	0.3	55.7	3.0495	2.07
2007-06-22	-1.00231	-0.124638	-1.16981	-0.688224	4576.14	4165.14	1431.05	4415.21	3849.64	3604.11	1994.24	1280.74	369718	0.3	55.7	3.0729	2.07
2007-06-29	-6.61727	-0.173983	-7.09252	0.0262305	4384.15	4014.84	1430.25	4233.63	3698.71	3477.88	1969.64	1281.09	369718	0.3	55.7	3.0502	2.07
2007-07-06	-1.03005	0.323935	-1.42917	-0.320605	4326.9	3963.7	1427.6	4174.31	3651.32	3438.47	1949.41	1279.93	377832	0.4	54.5	3.093	2.07
2007-07-13	3.51851	-0.04002	2.96045	0.253745	4439.32	4050.22	1431.71	4281.79	3735.67	3523.25	1967.03	1282.51	377832	0.4	54.5	3.2419	2.07
2007-07-20	3.69043	0.10464	3.97265	-0.345371	4624.39	4202.1	1440.77	4458.3	3884.51	3670.35	2004.36	1288.39	377832	0.4	54.5	3.0105	2.07
2007-07-27	7.05874	-0.195426	8.44081	0.0390738	4899.26	4422.54	1449.89	4712.01	4101.64	3866.82	2052.51	1294.32	377832	0.4	54.5	2.9719	2.34
2007-08-03	4.95741	0.138432	6.7617	-0.25388	5242.78	4701.83	1457.41	5049.03	4373.63	4109.48	2115.29	1297.78	383885	0.9	53.3	2.9537	2.34
2007-08-10	4.13515	0.0045474	2.7902	-1.26072	5336.54	4767.78	1462.41	5138.48	4429.42	4181.08	2136.11	1301.12	383885	0.9	53.3	2.8564	2.34
2007-08-17	-1.95384	0.0672984	-2.11776	-0.454342	5203.87	4667.99	1463.27	5007.29	4330.83	4097.19	2119.59	1303.18	383885	0.9	53.3	2.809	2.34
2007-08-24	9.68725	0.249927	12.774	0.124713	5765.13	5102.83	1475.51	5548.16	4763.16	4479.72	2208.99	1309.41	383885	0.9	53.3	2.7709	2.61
2007-08-31	2.17628	-0.00815905	1.51856	-0.0415193	5834.95	5152.96	1477.98	5614.46	4811.92	4522.97	2220.8	1311.4	387205	1.2	54	2.8846	2.61
2007-09-07	1.11809	-0.00634644	-0.0380984	-0.266526	5853.69	5169.86	1480.94	5633.09	4825.64	4534.45	2232.93	1313.94	387205	1.2	54	3.4738	2.61
2007-09-14	0.663347	-0.374464	1.93554	-0.431225	5986.97	5273.72	1483.02	5767.96	4934.55	4617.64	2247.48	1315.22	387205	1.2	54	4.6451	2.61
2007-09-21	2.68236	-0.247547	1.31214	-0.434836	6042.36	5322.73	1487.64	5825.48	4980.24	4648.16	2266.78	1319.96	387205	1.2	54	7.2733	2.88
2007-09-28	1.78979	0.247249	2.06132	0.202176	6166.6	5417.84	1499.91	5946.87	5073.67	4731.71	2295.54	1330.9	387205	1.2	54	3.4495	2.88
2007-10-12	6.32104	0.197494	2.8026	0.215743	6312.39	5534.16	1527.69	6075.15	5180.02	4857.86	2333.46	1357	393099	0.3	56.1	3.4038	2.88
2007-10-19	-1.44356	-0.204371	-2.1467	-0.926483	6190.35	5424.86	1520.62	5950.54	5074.32	4770.09	2308.13	1351.5	393099	0.3	56.1	5.4258	2.88
2007-10-26	-3.92599	-0.241196	-3.90543	-0.263917	6033.79	5297.21	1514.48	5803.71	4940.09	4697.07	2286.54	1346.3	393099	0.3	56.1	8.8271	2.88
2007-11-02	3.36655	0.260027	1.44811	0.508062	6048.01	5318.82	1517.1	5808.98	4957.15	4715.48	2290.65	1348.61	394204	0.3	53.2	4.3229	2.88
2007-11-09	-8.00077	0.139231	-7.9008	-0.361568	5715.35	5064.44	1519.63	5496.44	4709.43	4492.52	2257.5	1352.83	394204	0.3	53.2	5.4863	2.88
2007-11-16	0.0138086	-0.0554334	-0.651976	-0.0220194	5659.16	5010.26	1517.98	5437.87	4655.7	4458.86	2242.69	1351.7	394204	0.3	53.2	5.3393	2.88
2007-11-23	-5.3448	0.0718306	-3.02538	-0.130384	5532.02	4904.48	1512.66	5316.51	4557.27	4361.32	2217.57	1347.79	394204	0.3	53.2	4.5771	2.88
2007-11-30	-3.18656	0.102671	-2.44541	0.237291	5424.8	4824.34	1511.32	5214.05	4478.32	4297.54	2204.69	1347.02	399758	0.7	55.4	4.5365	2.88
2007-12-07	4.51535	0.0172456	6.41579	-0.0536821	5722.03	5057.49	1521.12	5500.45	4707.29	4493.53	2250.9	1353.93	399758	0.7	55.4	4.1427	2.88
2007-12-14	-1.64668	-0.069878	-1.26351	-0.388303	5672.5	5014.58	1522.85	5451.66	4670.18	4451.69	2248.39	1355.81	399758	0.7	55.4	4.6057	2.88
2007-12-21	1.87439	0.323298	2.49515	-0.189163	5792.12	5105.03	1532.43	5565.75	4761.76	4519.24	2274.73	1363.52	399758	0.7	55.4	3.5026	3.33
2007-12-28	3.13193	0.363896	4.63406	0.310851	6025.9	5294.98	1543.69	5792.02	4950.94	4681.66	2324.02	1371.63	399758	0.7	55.4	3.1511	3.33
2008-01-04	1.90078	-0.080272	2.72326	-0.067981	6146.98	5395.1	1545.63	5904.71	5053.86	4747.72	2347.28	1372.9	403401	1	55.3	3.3918	3.33
2008-01-11	2.29602	0.236496	3.92981	-0.306564	6372.65	5572.47	1550.61	6128.02	5223.56	4904.63	2391.62	1375.61	403401	1	55.3	3.3419	3.33
2008-01-18	-5.54569	0.150388	-4.99512	-0.0106342	6135.24	5383.23	1543.69	5900.64	5047.4	4737.31	2343.62	1370.7	403401	1	55.3	3.566	3.33
2008-01-25	-8.08464	0.282341	-6.22479	0.2455	5920.58	5228.69	1539.66	5702.96	4894.53	4613.63	2310.27	1367.9	403401	1	55.3	4.0176	3.33
2008-02-01	-9.25976	0.763941	-9.95551	1.67274	5448.72	4839.02	1533.9	5252.69	4508.09	4282.95	2224.8	1366.2	417846	1.2	53	3.4674	3.33
2008-02-05	6.45554	0.280301	7.65285	0.764348	5763.64	5093.7	1542.23	5552.68	4759.42	4498.53	2282.41	1371.6	417846	1.2	53	3.1267	3.33
2008-02-15	-2.22991	-0.135766	-2.20483	0.836217	5673.1	5027.93	1540.78	5463.87	4696.98	4437.62	2269.97	1370.85	417846	1.2	53	3.0941	3.33
2008-02-22	-2.82051	-0.143948	-2.30756	-0.753971	5596.09	4976.03	1540.25	5390.35	4648.13	4388.67	2265.5	1370.66	417846	1.2	53	3.9457	3.33
2008-02-29	-0.497496	0.0596197	-0.588889	0.567403	5541.81	4923.63	1539.6	5334.43	4596.95	4348.37	2249.9	1370.16	421038	2.6	53.4	3.5356	3.33
2008-03-07	-1.10446	-0.0417978	-1.13091	0.237513	5483.15	4888.42	1540.26	5280.35	4558.59	4315.61	2246.93	1370.87	421038	2.6	53.4	3.1091	3.33
2008-03-14	-7.85585	0.107652	-10.0356	-0.230107	5007.73	4505.65	1534.59	4823.58	4177.77	3992	2162.66	1369.3	421038	2.6	53.4	3.1649	3.33
2008-03-21	-4.19154	0.264842	-2.88708	0.535012	4908.27	4409.09	1532.55	4728.88	4080.82	3927.46	2136.11	1367.82	421038	2.6	53.4	3.2093	3.33
2008-03-28	-5.70066	0.231346	-2.96382	1.05239	4820.22	4338.28	1529.22	4651.44	4010.05	3870.25	2119.99	1365.49	421038	2.6	53.4	3.2766	3.33
2008-04-03	-3.74013	0.00972771	-6.82612	0.186512	4537.06	4090.72	1524.98	4385.14	3757.1	3667.5	2069.73	1363.81	423055	-0.7	58.4	3.3685	3.33
2008-04-11	1.35362	-0.0786984	3.64396	-0.26956	4682.51	4220.67	1527.65	4523.36	3892.45	3770.62	2088.97	1365.24	423055	-0.7	58.4	3.4565	3.33
2008-04-18	-11.401	0.067256	-13.5113	-0.190047	4223.97	3866.68	1521.82	4094.31	3534.09	3475.97	2028.18	1362.5	423055	-0.7	58.4	3.271	3.33
2008-04-25	14.9638	0.0848979	16.213	-0.104936	4690.49	4209.23	1533.88	4536.44	3877.96	3755.38	2084.54	1372.21	423055	-0.7	58.4	3.3327	3.33
2008-04-30	3.80457	0.0114868	4.10324	0.00762434	4830.32	4316.99	1535.18	4668.09	3984.71	3845.61	2102.99	1373.16	429314	0.1	59.2	3.434	3.33
2008-05-09	-2.15569	0.0759811	-2.02558	0.0372717	4796.11	4306.78	1535.25	4634.24	3982.54	3830.07	2098.71	1373.3	429314	0.1	59.2	3.4339	3.33
2008-05-16	0.297192	0.0503214	1.47456	-0.0321772	4861.03	4361.23	1537.33	4698.64	4038.17	3872.27	2109.66	1374.65	429314	0.1	59.2	3.6763	3.33
2008-05-23	-4.17032	0.0370602	-6.63023	-0.0567518	4617.16	4174.36	1535.22	4461.35	3852.35	3722.24	2073.12	1374	429314	0.1	59.2	3.5212	3.33
2008-05-30	-1.14414	0.128781	-1.73645	0.296633	4540.08	4111.1	1536.32	4386.87	3786.11	3673.04	2062.74	1375.09	429314	0.1	59.2	3.544	3.33
2008-06-06	-3.0199	-0.0132139	-3.37349	0.136048	4417.51	4012.22	1535.11	4268.23	3687.98	3584.51	2042.9	1374.5	436222	-0.4	53.3	3.5099	3.33
2008-06-13	-13.8413	-0.0881042	-14.6263	-0.182275	3961.46	3652.63	1527.28	3836.12	3325.88	3295.18	1978.59	1369.04	436222	-0.4	53.3	4.1022	3.33
2008-06-20	-1.29197	0.092591	-4.34521	0.000845409	3841.02	3549.94	1526.88	3719.69	3219.97	3218.67	1965.42	1368.94	436222	-0.4	53.3	3.9841	3.33
2008-06-27	-2.9418	-0.0625512	-1.18073	-0.193597	3823.74	3545.12	1525.77	3703.44	3222.25	3199.97	1962.31	1367.89	436222	-0.4	53.3	3.7548	3.33
2008-07-04	-2.85763	-0.126944	-2.63382	-0.130444	3787	3524.07	1525.44	3669.54	3203.55	3169.93	1958.49	1367.76	443141	-0.2	52	3.5999	3.33
2008-07-11	6.99437	0.117396	7.71909	-0.0695481	3977.77	3667.01	1529.76	3852.29	3354.16	3299.65	1976.54	1370.61	443141	-0.2	52	3.2768	3.33
2008-07-18	-2.73983	-0.0114613	-4.67364	0.090815	3867	3582.19	1529.55	3748.09	3258.98	3222.09	1966.97	1370.89	443141	-0.2	52	3.2441	3.33
2008-07-25	3.12176	0.0590766	4.39502	0.210296	3977.91	3663.41	1532.21	3857.95	3342.16	3297.75	1978.25	1372.8	443141	-0.2	52	3.2291	3.33
2008-08-01	-2.20879	-0.00793098	-3.34832	-0.0304628	3882.23	3587.84	1531.57	3766.5	3260.31	3226.08	1966.16	1372.6	446362	0.1	48.4	3.3895	3.33
2008-08-08	-6.99896	0.203578	-8.77665	0.355507	3646.56	3403.86	1530.06	3539.29	3061.79	3062.45	1942.93	1372.42	446362	0.1	48.4	3.3467	3.33
2008-08-15	-5.95264	0.0589265	-5.5508	-0.0759103	3542.76	3326	1530.94	3440.51	2980.34	2989.98	1932.78	1373.59	446362	0.1	48.4	3.2588	3.33
2008-08-22	-1.85195	0.225019	-1.74402	0.456652	3474.67	3272.24	1533.47	3371.51	2921.43	2942.25	1922.9	1376.47	446362	0.1	48.4	3.2595	3.33
2008-08-29	-0.326664	-0.0429734	-0.552532	0.174772	3424.98	3227.76	1536.32	3320.76	2872.7	2904.2	1917.88	1379.33	446362	0.1	48.4	3.2167	3.33
2008-09-05	-8.1307	0.255319	-8.70566	0.61483	3203.44	3061.32	1536.95	3103.84	2701.09	2751.57	1896.25	1381.16	448847	-0.1	48.4	3.2153	3.33
2008-09-12	-5.57439	0.677367	-4.83578	1.29801	3099.11	2982.13	1541.62	3003.14	2617.48	2675.53	1889.81	1386.1	448847	-0.1	48.4	3.2034	3.33
2008-09-19	-0.220323	0.70758	-0.227784	1.99243	3105	2993.57	1553.9	3011.72	2630.67	2675.66	1896.71	1397.63	448847	-0.1	48.4	3.3653	3.33
2008-09-26	10.539	0.405683	8.22647	0.526099	3230.69	3086.41	1557.98	3126.25	2721.39	2780.49	1905.38	1401.39	448847	-0.1	48.4	3.5445	3.33
2008-10-10	-12.7829	1.57663	-15.0066	4.20683	2904.68	2853.27	1583.17	2818.16	2492.49	2544.78	1891.24	1426.97	452899	0	51.2	3.317	3.15
2008-10-17	-3.49505	0.132027	-3.86469	0.578475	2805.39	2777.85	1582.42	2724.39	2416.29	2475.71	1884.65	1426.43	452899	0	51.2	3.114	3.15
2008-10-24	-4.71499	-0.0126781	-2.81815	-1.15106	2766.99	2752.65	1581.81	2690.41	2392.59	2450.38	1878.98	1426.08	452899	0	51.2	3.096	3.15
2008-10-31	-6.02488	0.552836	-6.61979	-0.689538	2649.59	2664.54	1588.45	2578.76	2307.1	2374.19	1871.84	1432.6	453133	-0.3	44.6	3.0108	2.88
2008-11-07	1.09481	0.169815	0.851556	0.22234	2648.89	2659.5	1596.43	2575.53	2301.66	2371.54	1876.58	1439.97	453133	-0.3	44.6	2.9822	2.88
2008-11-14	13.6593	0.532919	15.8435	0.167358	2932.16	2879.06	1610.89	2841.61	2516.39	2568.01	1906.07	1452.66	453133	-0.3	44.6	2.9266	2.88
2008-11-21	-0.85827	-0.348109	-1.17917	-0.310067	2929.19	2880.59	1605.54	2840.28	2520.91	2559.16	1903.73	1447.05	453133	-0.3	44.6	2.7935	2.88
2008-11-28	-4.98799	0.0125657	-4.72793	0.271275	2860.95	2834.18	1607.9	2774.92	2475.49	2521.8	1903.97	1448.94	453133	-0.3	44.6	2.2833	1.98
2008-12-05	7.88283	0.332529	10.0141	0.0792966	3057.64	2989.85	1624.07	2965.94	2627.2	2658.81	1929.44	1463.56	458645	-0.8	38.8	2.0997	1.98
2008-12-12	-3.19227	0.185332	-2.62247	0.907304	3002.44	2947.11	1626.12	2912.41	2586.11	2615.51	1924.1	1465.6	458645	-0.8	38.8	1.7128	1.98
2008-12-19	3.28766	0.571633	4.6794	1.27328	3130.97	3054.65	1647.67	3039.83	2693.14	2708.13	1949.18	1485.26	458645	-0.8	38.8	1.4579	1.98
2008-12-26	-8.2709	0.218737	-9.25962	0.799666	2942.98	2901.6	1642.48	2857.2	2544.81	2576.57	1926.55	1481.01	458645	-0.8	38.8	1.299	1.71
2008-12-31	-1.6588	0.280265	-2.38301	0.0271479	2927.14	2891.27	1643.41	2844.96	2535.01	2564.4	1925.18	1482.03	475167	-0.2	41.2	1.2258	1.71
2009-01-09	4.61642	-0.0618322	5.53677	0.538287	3028.18	2972.37	1655.62	2941.72	2615.61	2628.12	1940.45	1493.31	475167	-0.2	41.2	1.1286	1.71
2009-01-16	2.60266	-0.420719	3.74532	-0.73262	3084.29	3009.71	1637.47	2992.91	2655.2	2657.4	1937.81	1476.01	475167	-0.2	41.2	1.1271	1.71
2009-01-23	1.85317	-0.000828425	2.13384	0.336153	3125.39	3043.69	1635.45	3031.86	2688.29	2682.49	1945.61	1473.72	475167	-0.2	41.2	1.1144	1.71
2009-02-06	9.57382	-0.564162	10.0654	-0.652739	3343.72	3205.68	1626.18	3239.95	2847.77	2821.76	1969.7	1464.21	496135	0.9	45.3	1.065	1.71
2009-02-13	6.39788	0.00333253	7.23133	0.560027	3548.18	3369.49	1639.77	3438.88	3008.63	2947.56	2010.47	1476	496135	0.9	45.3	1.0679	1.71
2009-02-20	-2.55577	0.429882	-2.28193	0.535807	3494.28	3326.89	1639.59	3387.68	2967.01	2907.08	2001.85	1475.91	496135	0.9	45.3	1.0525	1.71
2009-02-27	-7.89864	0.241396	-8.69467	0.00449748	3246.47	3128.54	1638.74	3150.31	2765.49	2748.06	1973.4	1475.94	496135	0.9	45.3	1.035	1.71
2009-03-06	5.28866	-0.0554452	6.82494	0.137167	3423.57	3269.44	1642.62	3319.53	2907.91	2857.03	1998.96	1478.67	506708	0	49	1.035	1.71
2009-03-13	-2.92562	0.232668	-3.54915	0.309139	3328.28	3195.39	1643.24	3226.14	2837.25	2797.6	1987.89	1479.54	506708	0	49	1.0254	1.71
2009-03-20	7.15124	-0.0784774	7.90851	0.102977	3510.2	3335.93	1650.21	3397.05	2976.3	2905.21	2020.36	1484.79	506708	0	49	1.0313	1.71
2009-03-27	4.09239	0.0578708	5.00425	-0.206488	3625.66	3422.48	1650.54	3504.05	3063.55	2970.12	2040.81	1484.03	506708	0	49	1.0275	1.71
2009-04-03	1.9095	-0.0851036	2.8641	0.280867	3705.71	3481.8	1650.81	3581.72	3121.99	3019.2	2053.18	1483.7	530627	-0.3	52.4	1.0279	1.71
2009-04-10	1.01034	-0.157121	0.973623	-0.302428	3756.58	3527.9	1647.11	3632.6	3170.5	3042.96	2059.71	1480.02	530627	-0.3	52.4	1.0242	1.71
2009-04-17	2.44286	0.0969056	2.12523	-0.019426	3830.47	3587.54	1651.35	3703.89	3229.62	3084.79	2073.77	1483.24	530627	-0.3	52.4	1.0166	1.71
2009-04-24	-2.21012	0.0984667	-2.9352	0.0246609	3742.91	3519.64	1649.05	3618.94	3162.72	3037.38	2056.31	1481.42	530627	-0.3	52.4	1.0186	1.71
2009-04-30	1.18329	0.133915	1.94482	0.115803	3808.62	3574.23	1652.21	3683.71	3218.06	3084.75	2071.1	1484.04	540481	-0.2	53.5	1.0258	1.71
2009-05-08	5.97667	-0.00742979	6.33998	-0.0701477	3985.94	3710.59	1659.79	3853.57	3353.74	3195.3	2107.33	1490.58	540481	-0.2	53.5	1.0221	1.71
2009-05-15	0.747169	0.204747	0.247274	0.288255	3992.84	3714.5	1664.25	3858.89	3357.38	3198.22	2113.55	1494.94	540481	-0.2	53.5	1.0166	1.71
2009-05-22	-1.80179	0.140064	-1.98271	0.209985	3936.55	3673.27	1664.25	3803.52	3319.71	3157.39	2103.09	1494.91	540481	-0.2	53.5	1.0133	1.71
2009-05-27	1.36006	0.00246826	0.694536	0.0453272	3964.25	3693.24	1665.04	3830.77	3339.86	3175.61	2108.8	1495.55	540481	-0.2	53.5	1.0321	1.71
2009-06-05	4.59416	-0.0255047	6.50771	-0.0935843	4144.06	3821.51	1670.58	4003.81	3464.09	3292.82	2144.04	1500.78	548264	-0.3	53.1	1.0274	1.71
2009-06-12	-0.367807	-0.0172818	-1.12339	-0.153146	4102.12	3784.11	1666.64	3962.94	3424.66	3269.2	2136.74	1497.19	548264	-0.3	53.1	1.035	1.71
2009-06-19	4.9833	0	5.97722	-0.0588209	4300.07	3930.62	1671.17	4157.48	3565.51	3400.14	2169.05	1500.85	548264	-0.3	53.1	1.1088	1.71
2009-06-26	1.65663	-0.17861	1.57208	-0.374738	4352.9	3975.29	1672.27	4207.6	3608.62	3436.06	2181.14	1501.78	548264	-0.3	53.1	1.2717	1.71
2009-07-03	5.46941	0.0445262	6.35189	0.158535	4599.6	4163.25	1682.48	4449.51	3789.93	3601.93	2232.01	1510.49	568916	-0.5	53.2	1.305	1.71
2009-07-10	0.827784	-0.00494515	2.13923	-0.0731693	4697.81	4241.44	1688.61	4543.94	3871.38	3656.25	2251.85	1516.06	568916	-0.5	53.2	1.3524	1.71
2009-07-17	2.43451	-0.243149	3.57528	-0.560379	4832.4	4337.77	1693.11	4671.98	3969.21	3727.49	2282.62	1520.16	568916	-0.5	53.2	1.4672	1.71
2009-07-24	5.73282	-0.051227	4.19759	-0.151779	4981.53	4448.13	1700.92	4810.34	4084.3	3802.62	2311.51	1527.06	568916	-0.5	53.2	1.6433	1.71
2009-07-31	1.16999	-0.21328	1.82863	-0.69157	5027.06	4480.71	1718.32	4849.56	4112.87	3836.67	2342.67	1543.5	573103	0	53.3	1.753	1.71
2009-08-07	-4.43638	0.0944412	-4.8071	0.0545591	4826.88	4327.19	1704.84	4656.31	3965.12	3710.22	2298.33	1531.06	573103	0	53.3	1.7452	1.71
2009-08-14	-6.55438	0.0049659	-5.92482	0.0575588	4589.58	4149.5	1689.36	4427.44	3794.75	3576.74	2245.19	1517.15	573103	0	53.3	1.7235	1.71
2009-08-21	-2.82907	0.1109	-4.21108	-0.0484426	4437.52	4035.04	1683.71	4285.32	3679.38	3485.16	2217.27	1512.26	573103	0	53.3	1.6778	1.71
2009-08-28	-3.3803	0.270328	-4.8958	0.0499807	4284.44	3925.2	1676.65	4141.63	3574.8	3387.43	2184.44	1506.23	573103	0	53.3	1.6096	1.71
2009-09-04	0.0321951	0.00494678	0.996494	-0.0408729	4308.17	3936.93	1673.21	4164.19	3582.87	3418.99	2179.43	1503.07	576699	0.5	54	1.6274	1.71
2009-09-11	4.4794	-0.0131908	5.23184	-0.0439184	4496.75	4086.82	1681.88	4342.7	3730.63	3537.8	2217.31	1510.64	576699	0.5	54	1.644	1.71
2009-09-18	-0.907254	0.133574	-1.18723	0.187114	4457.48	4060.16	1682.87	4312.22	3706.24	3512.41	2211.88	1511.63	576699	0.5	54	1.6734	1.71
2009-09-25	-4.17951	0.0123515	-4.41171	-0.309258	4323.77	3951.43	1671.79	4189.11	3598.29	3438.97	2178.21	1502.17	576699	0.5	54	1.719	1.71
2009-09-30	-2.09297	0.210772	-1.7565	0.0811571	4268.49	3908.24	1668.43	4136.82	3555.11	3405.74	2169.27	1499.13	585405	0.4	54.3	1.7438	1.71
2009-10-09	4.75958	-0.0131456	5.2883	-0.0735127	4440.39	4042.72	1674.66	4300.71	3687.81	3511.9	2199.8	1504.48	585405	0.4	54.3	1.7434	1.71
2009-10-16	2.22955	0.343473	2.46549	0.0652242	4530.21	4118.4	1677.01	4386.93	3764.58	3563.95	2218.29	1506.5	585405	0.4	54.3	1.7306	1.71
2009-10-23	4.40813	0.0532281	5.29175	0.0295591	4712.19	4262.72	1688.81	4563.41	3905.82	3669.83	2255.69	1516.49	585405	0.4	54.3	1.7162	1.71
2009-10-30	-3.60375	0.0728427	-3.89306	0.203822	4599.66	4166.03	1687.28	4459.45	3810.71	3609.23	2230.11	1515.46	585405	0.4	54.3	1.7072	1.71
2009-11-06	5.61407	-0.000817862	6.17762	0.0725914	4841.99	4359.41	1701.68	4693.34	4001.4	3755.31	2276.31	1528.2	586643	-0.1	55.2	1.7095	1.71
2009-11-13	0.746199	0.246996	1.025	0.214594	4908.51	4409.3	1706.88	4761.18	4053.18	3800.65	2285.07	1532.81	586643	-0.1	55.2	1.7069	1.71
2009-11-20	3.78646	-0.61189	3.19124	0.117623	5040.46	4514.24	1715.14	4886.51	4156.74	3874.46	2310.22	1540.18	586643	-0.1	55.2	1.7175	1.71
2009-11-27	-6.41048	0.887368	-6.8439	0.0843481	4760.06	4304.83	1705.99	4620.21	3953.41	3708.26	2260.93	1532.4	586643	-0.1	55.2	1.7263	1.71
2009-12-04	7.13049	-0.382419	7.7156	0.0744949	5062.81	4536.86	1721.33	4910.38	4177.97	3889.06	2314.31	1545.87	594605	0.3	55.2	1.7236	1.71
2009-12-11	-2.10205	0.0539075	-1.87927	-0.0390995	5014.12	4499.73	1722.85	4869.08	4142.05	3861.14	2306.55	1547.45	594605	0.3	55.2	1.7293	1.71
2009-12-18	-4.10899	0.0195922	-5.12682	0.151946	4759.83	4296.56	1710.45	4616.94	3943.08	3708.68	2261.26	1536.73	594605	0.3	55.2	1.733	1.71
2009-12-25	0.882081	0.0595811	0.974369	0.174247	4866.6	4381.11	1716.68	4732.27	4028.67	3774.75	2279.67	1542.19	594605	0.3	55.2	1.7865	1.71
2009-12-31	4.32253	-0.200661	4.40615	0.126709	5010.42	4488.4	1726.25	4864.53	4131.55	3858.63	2301.99	1550.66	610225	1	56.6	1.7945	1.71
2010-01-08	-2.476	-0.0261547	-2.67233	0.263582	4905.03	4408.99	1725.17	4763.34	4056.04	3779.47	2286.02	1549.8	610225	1	56.6	1.7463	1.71
2010-01-15	0.880946	0.0147159	0.0749397	0.316661	4975.88	4472.06	1737.47	4842.59	4119.06	3827.4	2302.55	1560.62	610225	1	56.6	1.7426	1.71
2010-01-22	-2.964	0.124249	-3.34625	0.483171	4783.39	4317.06	1728.09	4645.42	3964.59	3722.47	2265.13	1552.59	610225	1	56.6	1.7396	1.71
2010-01-29	-4.45236	0.084907	-4.8138	0.366007	4637.23	4203.04	1721.4	4514.56	3856.55	3638.4	2237.26	1546.75	610225	1	56.6	1.8129	1.71
2010-02-05	-1.66896	0.705598	-1.59381	0.425943	4554.87	4140.47	1717.96	4430.11	3795.08	3589.79	2224.36	1543.69	625609	0.6	55.8	1.8545	1.71
2010-02-12	2.67847	0.0477903	3.11412	0.405025	4668.34	4229.81	1725.59	4537.97	3882.01	3657.99	2240.58	1550.61	625609	0.6	55.8	2.0106	1.71
2010-02-26	1.12023	0.199166	0.934648	0.25697	4760.84	4310.95	1735	4638.13	3964.79	3717.06	2255.3	1558.9	625609	0.6	55.8	1.8561	1.71
2010-03-05	-0.684089	0.0727208	-0.667405	0.533799	4711.29	4272.34	1738.54	4585.24	3925.88	3685.83	2251.32	1562.14	636072	1.2	52	1.8361	1.71
2010-03-12	-0.582403	0.0411785	-0.817176	0.164156	4653.24	4225.14	1739	4523.38	3878.91	3644.94	2241.42	1562.61	636072	1.2	52	1.8189	1.71
2010-03-19	1.80321	0.251005	1.87883	0.132705	4733.06	4293.39	1745.8	4600.75	3945.93	3695.81	2254	1568.67	636072	1.2	52	1.7792	1.71
2010-03-26	-0.261918	0.0595751	-0.572852	0.254195	4742.36	4308.86	1751.59	4618.09	3960.93	3703.31	2259.77	1573.84	636072	1.2	52	1.7603	1.71
2010-04-02	3.21082	-0.00402295	4.04104	-0.0260052	4903.17	4437.8	1765.01	4774.29	4084.63	3799.07	2290.95	1585.69	649947	-0.7	55.1	1.7402	1.71
2010-04-09	-0.399309	0.036208	-0.826919	-0.0773133	4917.92	4459.42	1770.12	4801.66	4108.16	3814.53	2293.41	1590.25	649947	-0.7	55.1	1.7475	1.71
2010-04-16	-0.478326	0.00723897	-0.675846	0.0954509	4892.42	4443.18	1767.54	4778.97	4092.81	3806.03	2285.74	1587.67	649947	-0.7	55.1	1.7463	1.71
2010-04-23	-4.68853	0.0723845	-4.95568	0.200111	4798.69	4403.36	1774.75	4724.43	4054.88	3761.21	2279.32	1594.19	649947	-0.7	55.1	1.7426	1.71
2010-04-30	-3.78497	0.194493	-3.84445	0.546503	4568.74	4210.2	1765.17	4475.23	3865.35	3620.33	2239.1	1586.06	656561	0.2	55.7	1.7562	1.71
2010-05-07	-6.34806	0.194116	-7.51707	0.309054	4396.54	4108.64	1762.55	4338.72	3765.68	3531.83	2216.21	1583.79	656561	0.2	55.7	1.7783	1.71
2010-05-14	0.306727	0.0584421	1.10103	0.321684	4360.37	4056.97	1760.07	4282.36	3715.57	3501.37	2205.11	1581.63	656561	0.2	55.7	1.7954	1.71
2010-05-21	-4.19438	0.268837	-3.45994	0.29785	4265.18	3988.3	1760.74	4198.39	3648.31	3443.32	2196.55	1582.32	656561	0.2	55.7	1.8715	1.71
2010-05-28	2.79638	0.0678269	2.94392	0.0618086	4401.91	4105.41	1767.15	4341.75	3763.23	3529.4	2216.61	1587.9	656561	0.2	55.7	2.3792	1.71
2010-06-04	-3.84725	-0.0781474	-3.71578	0.209452	4291.81	4024.83	1762.24	4241.87	3685.24	3463.29	2201.51	1583.67	663351	-0.1	53.9	2.9692	1.71
2010-06-11	0.640235	0.035114	0.527439	0.0333005	4352.49	4085.98	1770.34	4314.56	3745.95	3501.59	2213.7	1590.95	663351	-0.1	53.9	3.0833	1.71
2010-06-18	-2.20705	-0.00398883	-2.27267	-0.0488717	4201.3	3946.68	1757.26	4141.52	3610.12	3404.22	2184.47	1579.39	663351	-0.1	53.9	3.3567	1.71
2010-06-25	1.57547	0.146795	1.48808	0.0248021	4248.92	3980.81	1760.96	4183.59	3643.65	3434.86	2191.82	1582.75	663351	-0.1	53.9	4.0525	1.71
2010-07-02	-6.65602	0.0685101	-7.38892	0.405945	3961.75	3747.7	1749.89	3897.58	3417.56	3255.83	2150.16	1573.49	673922	-0.6	52.1	3.3483	1.71
2010-07-09	3.6939	-0.0804044	4.45913	0.136179	4135.84	3888.46	1760.94	4070.91	3554.79	3361.58	2182.64	1584	673922	-0.6	52.1	2.6214	1.71
2010-07-16	-1.88804	0.533008	-1.17018	0.0422779	4086.44	3846.32	1761.49	4019.41	3514.72	3329.66	2174.56	1584.66	673922	-0.6	52.1	2.375	1.71
2010-07-23	6.0949	-0.0166425	6.76374	0.0732508	4308.45	4017.57	1773.13	4231.43	3685.53	3462.16	2210.48	1595.03	673922	-0.6	52.1	2.2575	1.71
2010-07-30	2.54566	-0.140296	2.71278	0.145691	4415.95	4104.11	1779.11	4339.85	3771.16	3528.48	2228.42	1600.35	673922	-0.6	52.1	2.1575	1.71
2010-08-06	0.791999	0.377029	1.00434	0.121584	4500.59	4188.91	1787.68	4439.44	3855.94	3585.2	2245.88	1608.12	674051	0.4	51.2	2.1129	1.71
2010-08-13	-1.94448	-0.0411197	-1.45331	0.313066	4465.16	4174.54	1793.31	4414.33	3840.53	3565.74	2246.75	1613.51	674051	0.4	51.2	2.1358	1.71
2010-08-20	1.36598	0.161382	1.49835	0.243513	4499.3	4195.14	1803.17	4438.89	3860.04	3592.83	2255.73	1622.59	674051	0.4	51.2	2.1452	1.71
2010-08-27	-1.1946	0.012637	-1.37206	0.152873	4510.31	4224.67	1807.33	4471.77	3887.75	3607.96	2262.85	1626.55	674051	0.4	51.2	2.3636	1.71
2010-09-03	1.71032	0.0434343	2.15629	0.0355463	4656.81	4362.09	1824.54	4639.02	4018.93	3714.73	2299.12	1642.35	687507	0.6	51.7	2.75	1.71
2010-09-10	0.294307	-0.0102618	0.422881	0.0515586	4687.94	4395.4	1825.71	4676.44	4052.71	3731.57	2304.55	1643.44	687507	0.6	51.7	2.6242	1.71
2010-09-17	-2.42264	0.178416	-2.42741	0.0139276	4618.22	4348.85	1818.04	4618.79	4009.34	3698.07	2293.54	1636.11	687507	0.6	51.7	3.3629	1.71
2010-09-21	-0.274715	-0.232474	-0.136054	0.0647542	4602.4	4332.87	1814.96	4599.73	3993.89	3691.8	2286.03	1633.24	687507	0.6	51.7	3.4392	1.71
2010-09-30	2.47373	0.060821	2.73311	0.105766	4712.94	4429.24	1821.71	4714.06	4086.06	3762.37	2313.51	1639.01	696472	0.6	53.8	3.5067	1.71
2010-10-08	3.12864	0.0142093	3.70146	-0.029194	4833.78	4523.72	1830.81	4826.41	4178.67	3834.61	2336.35	1647.2	696472	0.6	53.8	3.075	1.71
2010-10-15	8.48623	-0.0418324	9.31105	-0.12863	4928.69	4531.49	1847.38	4830.86	4184.03	3856.83	2346.17	1662.99	696472	0.6	53.8	2.44	1.71
2010-10-22	0.13069	-0.0805414	1.53176	-0.320946	5062.26	4640.54	1843.4	4980.49	4294.82	3932.02	2359.31	1658.79	696472	0.6	53.8	2.6635	1.91
2010-10-29	0.12746	-0.155681	0.0393056	0.0537796	5118.47	4701.99	1853.99	5054.48	4357.02	3971.39	2374.35	1668.74	696472	0.6	53.8	2.6564	1.91
2010-11-05	5.05775	-0.155132	4.16615	-0.184986	5305.46	4857.06	1865.75	5230.52	4502.91	4081.03	2407.92	1678.84	699777	0.7	54.7	2.6329	1.91
2010-11-12	-4.60336	-0.188667	-6.50321	-0.323801	5080.22	4708.11	1846.34	5037.59	4360.51	3942.43	2365.88	1661.4	699777	0.7	54.7	2.6167	1.91
2010-11-19	-3.24472	0.0921293	-3.43234	0	5023.28	4686.6	1842.18	5012.55	4345.86	3908.9	2351.67	1657.52	699777	0.7	54.7	2.678	1.91
2010-11-26	-0.583958	0.0103153	0.503548	-0.208383	5116.17	4778.57	1841.41	5128.33	4438.03	3969.35	2366.14	1656.97	699777	0.7	54.7	3.5017	1.91
2010-12-03	-1.01915	0.0444307	-1.14863	0.34803	5023.49	4699.32	1838.44	5024.38	4361.77	3909.37	2350.59	1654.39	710339	1.1	55.2	3.8163	1.91
2010-12-10	-0.048937	0.0483762	0.120988	0.0112104	5031.39	4703.09	1840.08	5033.52	4366.45	3915.51	2347.97	1656.04	710339	1.1	55.2	3.845	1.91
2010-12-17	1.85495	0.131583	2.01406	0.093877	5152.34	4814.6	1856.35	5164.69	4475.92	4002.88	2374.39	1670.74	710339	1.1	55.2	4.3035	1.91
2010-12-24	-2.02447	-0.0356232	-1.94397	0.184778	4995.56	4667.9	1840.69	4983.39	4332.71	3909.36	2336.14	1656.76	710339	1.1	55.2	5.743	1.91
2010-12-31	-0.95515	0.00079191	-1.09689	0.21867	4996.32	4684.98	1845.3	5003.45	4350.94	3906.89	2333.44	1661	725852	0.5	53.9	6.169	2.25
2011-01-07	1.09413	0.0807742	1.22634	0.0104565	5003.55	4678.15	1851.57	4994.36	4340.36	3921.43	2337.98	1666.54	725852	0.5	53.9	3.9565	2.25
2011-01-14	-1.67173	0.0340244	-2.36094	0.0864316	4828.57	4514.57	1837.82	4793.7	4179.04	3807.43	2307.66	1653.87	725852	0.5	53.9	3.8204	2.25
2011-01-21	-2.72449	0.0537877	-3.50617	0.0626785	4662.09	4380.72	1820.87	4626.44	4043.26	3698.13	2282.36	1638.16	725852	0.5	53.9	7.4775	2.25
2011-01-28	1.37945	0.0545493	1.78581	-0.0368875	4715.23	4412.8	1821.75	4674.33	4072.04	3739.98	2288.19	1638.78	725852	0.5	53.9	8.13	2.25
2011-02-01	1.67868	0.0489886	1.33525	0.115577	4768.86	4458.57	1826.83	4727.79	4117.39	3772.13	2296.25	1643.47	733885	1	52.9	6.625	2.25
2011-02-11	1.01352	0.125571	1.41921	0.115444	4861.62	4540.55	1828.59	4831.93	4201.56	3835.15	2306.25	1645	733885	1	52.9	5.1129	2.6
2011-02-18	2.56299	0.0386493	2.91321	-0.166019	4971.95	4621.01	1835.61	4936.79	4281.22	3900.31	2319.76	1651.39	733885	1	52.9	4.3814	2.6
2011-02-25	-0.732018	0.10723	-0.443946	0.0368773	4974.31	4623.11	1832.17	4946.69	4287.83	3888.74	2319.73	1648.16	733885	1	52.9	4.8413	2.6
2011-03-04	2.21433	0.0299293	2.28448	0.124502	5030.28	4644.57	1839.05	4985.62	4308.03	3917.32	2325.5	1654.41	736131	1.235	52.2	4.0075	2.6
2011-03-11	-0.289229	0.0858241	-0.712087	0.0923919	5025.14	4652.19	1841.32	4988.68	4317.46	3911.2	2327.18	1656.31	736131	1.235	52.2	3.6936	2.6
2011-03-18	-0.917242	0.112498	-0.975896	0.157546	4991.2	4623.62	1843.31	4955.92	4288.69	3895.37	2326.8	1657.98	736131	1.235	52.2	3.8817	2.6
2011-03-25	2.44	0.261677	2.45046	0.191252	5068.84	4678.53	1850.13	5024.35	4339.79	3949.46	2332.9	1664.21	736131	1.235	52.2	3.8509	2.6
2011-04-01	-0.349384	0.0329182	-0.660346	0.0698537	4970.37	4580.04	1843.45	4902.94	4240.64	3880.38	2317.59	1658.38	758131	-0.207	53.4	3.565	2.6
2011-04-08	2.10995	0.0611137	2.46366	0.0884656	5053.13	4638.77	1850.25	4975.32	4296.68	3924.38	2329.43	1664.49	758131	-0.207	53.4	3.5217	2.85
2011-04-15	0.676728	0.0289721	0.166579	0.238922	5034.42	4620.5	1858.08	4946.11	4278.09	3907.34	2334.34	1671.78	758131	-0.207	53.4	3.4479	2.85
2011-04-22	-1.31154	0.0594931	-1.75656	0.0757769	4988.23	4594.07	1856.03	4911.21	4255.77	3877.38	2330.03	1669.91	758131	-0.207	53.4	4.2225	2.85
2011-04-29	-3.28867	0.0305112	-3.24912	0.0853565	4817.19	4448.14	1845.75	4734.94	4111.42	3772.86	2309.47	1660.66	758131	-0.207	53.4	4.1433	2.85
2011-05-06	-1.63575	0.100891	-2.23405	0.105229	4765.3	4420.93	1846.04	4700.39	4087.29	3746.89	2304.92	1660.95	757385	0.138	52.9	3.5907	2.85
2011-05-13	0.249486	0.10157	0.214551	0.125043	4770	4426.77	1849.61	4701.77	4092.76	3752.52	2306.68	1664.39	757385	0.138	52.9	3.93	2.85
2011-05-20	-0.437891	0.0600999	-0.207698	0.0850877	4749.39	4404.05	1848.62	4677.18	4070.05	3734.38	2304.28	1663.53	757385	0.138	52.9	4.4949	2.85
2011-05-27	-5.19553	0.0741047	-5.07074	0.0603335	4499.27	4202.42	1835.75	4424.75	3869.05	3578.62	2273.89	1651.8	757385	0.138	52.9	5.0908	2.85
2011-06-03	0.666913	0.0350762	0.777543	0.0520748	4565.43	4262.36	1837.3	4501.98	3926.38	3625.63	2283.76	1653.16	763409	0.074	52	4.584	2.85
2011-06-10	-0.838594	0.0576607	-0.81762	0.00684838	4525.81	4232.23	1830.74	4458.82	3895.28	3606.59	2277.98	1646.97	763409	0.074	52	5.3242	2.85
2011-06-17	-2.30394	0.0482825	-2.35573	-0.0184894	4444.18	4167.14	1820.7	4380.28	3830.38	3556.16	2267.43	1637.65	763409	0.074	52	7.3895	2.85
2011-06-24	3.91223	0.0319133	4.67862	-0.00136983	4538.06	4238.03	1824.35	4553.4	3959.16	3671.91	2285.19	1645.68	763409	0.074	52	7.8857	2.85
2011-07-01	0.478878	0.0536906	0.735763	-0.0815063	4682.11	4358.4	1830.58	4619.66	4014.83	3714.85	2292.3	1646.62	780821	0.277	50.9	7.2727	2.85
2011-07-08	1.39206	0.0474402	1.94895	0.00616937	4781.32	4442.37	1834.61	4723.16	4096.81	3774.04	2305.64	1650.15	780821	0.277	50.9	5.8892	3.1
2011-07-15	0.800458	0.105718	0.6338	-0.198779	4850.97	4510.03	1836.43	4807.49	4164.11	3812.54	2312.72	1651.63	780821	0.277	50.9	5.3109	3.1
2011-07-22	-1.75092	0.0201895	-1.94651	-0.123626	4780.7	4460.47	1818.8	4743.44	4118.59	3769.24	2299.56	1635.13	780821	0.277	50.9	6.9975	3.1
2011-07-29	-2.49247	0.0574507	-3.12603	-0.174665	4665.19	4378.21	1810.09	4635.6	4037.72	3694.1	2289.8	1626.75	780821	0.277	50.9	6.2651	3.1
2011-08-05	-2.78733	0.0768156	-2.51211	-0.049598	4604.99	4346.5	1805.1	4594.82	4008.13	3662.79	2283.83	1621.82	772924	0.463	50.7	5.0444	3.1
2011-08-12	-1.26598	0.0403166	-0.761092	0.101313	4620.33	4386.7	1815.75	4630.93	4046.2	3687.39	2296.19	1631.49	772924	0.463	50.7	4.9842	3.1
2011-08-19	-2.26807	0.136401	-2.35452	-0.112226	4517.87	4304.92	1809.53	4526.88	3966.32	3621.86	2284.05	1625.86	772924	0.463	50.7	5.4275	3.1
2011-08-26	3.07099	0.110675	3.33202	-0.0544531	4614.95	4366.94	1814.12	4607.84	4027.69	3669.21	2292.47	1629.78	772924	0.463	50.7	5.015	3.1
2011-09-02	-3.21217	0.0432934	-3.3559	0.0172414	4471.22	4241.91	1779.21	4462.75	3910.23	3576.44	2263.08	1598.78	780852	0.308	50.9	5.58	3.1
2011-09-09	-1.20742	0.016228	-1.88166	-0.0427512	4372.82	4157.24	1769.96	4357.14	3826.36	3513.58	2251.27	1590.85	780852	0.308	50.9	5.0942	3.1
2011-09-16	-0.616955	0.0556298	-0.621861	-0.138656	4352.35	4140.6	1766.79	4336.88	3810.15	3501.02	2249.76	1587.76	780852	0.308	50.9	5.2149	3.1
2011-09-23	-1.98135	0.0610043	-2.35952	-0.277006	4251.22	4050.31	1753.69	4231.94	3722.29	3429.32	2237.88	1576.03	780852	0.308	50.9	5.88	3.1
2011-09-30	-3.03881	0.15126	-3.30128	-0.211276	4103.38	3926.41	1740.98	4079.45	3600.42	3330.54	2224.65	1564.66	787406	0.468	51.2	5.9167	3.1
2011-10-14	3.05843	0.255829	2.80593	0.330427	4183.09	3976.43	1760.67	4146.05	3649.65	3369.36	2240.15	1582.2	787406	0.468	51.2	5.3292	3.1
2011-10-21	-4.69282	0.105299	-5.498	0.634462	3971.5	3816.48	1769.74	3936.91	3492.58	3237.64	2234.87	1590.88	787406	0.468	51.2	4.9608	3.1
2011-10-28	6.73787	-0.026105	8.02033	-0.0371264	4242.97	4028.37	1784.66	4200.99	3699.08	3407.85	2259.68	1603.66	787406	0.468	51.2	5.8317	3.1
2011-11-04	2.21896	0.126719	2.02025	0.26342	4340.12	4119.31	1804.15	4302.72	3785.6	3477.92	2277.42	1620.74	816829	0.093	50.4	5.0775	3.1
2011-11-11	-1.86727	0.095878	-2.48735	0.752514	4266.29	4069.81	1808.86	4238.9	3735.39	3439.63	2277.87	1624.91	816829	0.093	50.4	4.5358	3.1
2011-11-18	-2.60056	0.152492	-3.28412	-0.096	4162.01	3996.4	1797.41	4145.58	3663.55	3377.86	2266.97	1614.99	816829	0.093	50.4	4.9232	3.1
2011-11-25	-1.50371	0.0902845	-1.40119	0.158791	4136.52	3993.83	1798.88	4134.33	3658.41	3375.29	2268.9	1616.11	816829	0.093	50.4	5.3208	3.1
2011-12-02	-0.821771	-0.0733855	-0.49269	0.115672	4102.43	3968.45	1800.56	4100.35	3633.3	3359.21	2270.5	1617.37	825494	-0.189	49	4.608	3.1
2011-12-09	-1.92293	0.204253	-2.10573	0.0795177	4001.15	3873.84	1796.95	3994.8	3543.51	3289.54	2261.9	1614.62	825494	-0.189	49	4.5743	3.1
2011-12-16	-3.90581	0.0839778	-4.52701	0.0937156	3865.52	3773.87	1793.86	3871.74	3445.62	3205.6	2254.14	1612.08	825494	-0.189	49	5.0583	3.1
2011-12-23	-0.901458	0.096112	-1.29575	0.171651	3815.12	3732.02	1789.52	3819.58	3405.91	3177.2	2248.32	1608.46	825494	-0.189	49	5.8172	3.1
2011-12-30	-0.243425	0.127264	-0.56872	0.562159	3770.85	3688.38	1791.95	3766.49	3363.37	3142.49	2248.91	1610.97	825494	-0.189	49	5.99	3.1
2012-01-06	-1.6378	0.0578431	-2.35068	-0.114497	3619.84	3546.13	1791.14	3599.47	3227.78	3040.7	2238.97	1610.99	851591	0.312	50.3	5.9483	3.1
2012-01-13	3.75267	0.111816	4.52864	0.14632	3718.07	3607.38	1798.53	3675.46	3289.25	3091.61	2251.48	1617.25	851591	0.312	50.3	6.1918	3.1
2012-01-20	3.3208	0.0493872	4.58382	0.131294	3799.67	3653.68	1807.82	3730.73	3335.46	3127.76	2262.56	1625.93	851591	0.312	50.3	6.025	3.1
2012-02-03	0.486694	0.085056	0.0800292	0.143897	3829.78	3682.83	1811	3769.24	3363.69	3149.86	2268.54	1628.54	855899	1.5	50.5	4.9293	3.1
2012-02-10	0.925848	0.0447682	1.09868	-0.0154434	3885.83	3729.27	1808.95	3827.34	3411.21	3183.62	2269.73	1626.46	855899	1.5	50.5	4.5147	3.1
2012-02-17	0.22109	0.0697768	0.136642	0.169904	3904.92	3746.42	1809.67	3847.5	3428.18	3198.05	2270.83	1627.36	855899	1.5	50.5	5.8244	3.1
2012-02-24	3.49769	0.0553278	4.37238	0.150173	4069.63	3875.58	1816.71	4008.67	3555.72	3301.46	2283.04	1633.66	855899	1.5	50.5	5.2525	3.1
2012-03-02	0.863451	0.0393898	1.20532	0.119825	4104.99	3901.59	1820.45	4039.39	3580.55	3319.25	2287.53	1637.11	867171	-0.1	51	4.4635	3.1
2012-03-09	-0.862806	0.0545182	-0.583298	0.31291	4113.79	3914.82	1826.76	4054.98	3593.13	3325.05	2291.14	1642.58	867171	-0.1	51	4.0133	3.1
2012-03-16	-1.42351	0.0930845	-1.53068	0.0453237	4088.12	3911.43	1828.54	4043.04	3587.31	3327.32	2295.26	1644.58	867171	-0.1	51	4.12	3.1
2012-03-23	-2.29535	0.0551939	-2.69028	0.208528	3966.23	3809.1	1824.22	3917.73	3488.5	3245.37	2283.94	1641.65	867171	-0.1	51	4.375	3.1
2012-03-30	-3.69226	0.0959693	-3.84032	0.16355	3823.71	3702.32	1819.82	3785.67	3383.94	3163.07	2273.34	1638.25	867171	-0.1	51	4.1577	3.1
2012-04-06	1.93412	0.0437865	2.64496	0.0955801	3927.85	3787.92	1824.4	3889.46	3468.34	3230.03	2282.36	1641.99	895566	0.2	53.1	4.052	3.1
2012-04-13	2.28081	0.0618779	2.40588	0.217502	4002.44	3842.22	1834.46	3955.67	3521.33	3278.07	2292.96	1651.05	895566	0.2	53.1	4.0129	3.1
2012-04-20	2.02199	0.0678728	1.79755	0.191887	4045.47	3866.39	1842.65	3990.71	3544.11	3303.26	2299.25	1658.54	895566	0.2	53.1	4.0875	3.1
2012-04-27	-0.438205	0.0911893	-0.0259628	0.245673	4018.8	3843.2	1846.4	3960.04	3522.47	3289.53	2298.64	1662.21	895566	0.2	53.1	4.1267	3.1
2012-05-04	2.32432	0.0662591	3.41648	0.0849842	4140.21	3939.43	1855.28	4080.98	3615.84	3367.85	2312.16	1669.95	889604	-0.1	53.3	3.9321	3.1
2012-05-11	-2.32588	0.0413845	-2.90742	0.196153	4063.52	3883.04	1854.94	4013.03	3560.64	3319.1	2306.92	1669.87	889604	-0.1	53.3	3.655	3.1
2012-05-18	-2.10703	0.100786	-2.38692	0.45132	3986.92	3824.48	1855.38	3939.49	3502.83	3279.38	2308.08	1678.46	889604	-0.1	53.3	3.0283	3.1
2012-05-25	-0.467772	0.0751377	-0.0339164	0.446677	3986.36	3823.02	1866.71	3940.09	3503.51	3277.51	2315.5	1688.97	889604	-0.1	53.3	3.0267	3.1
2012-06-01	1.70911	0.0795862	2.32773	0.277362	4094.33	3915.05	1876.32	4054.88	3593.93	3347.03	2328.99	1697.46	900049	-0.3	50.4	2.8983	3.1
2012-06-08	-3.87577	0.0915263	-4.1272	0.420736	3962.81	3822.05	1880.18	3934.9	3502.15	3275.55	2325.27	1701.64	900049	-0.3	50.4	2.9463	2.85
2012-06-15	1.11346	0.0547157	1.73214	0.22953	4060.18	3908.42	1887.3	4042.54	3583.8	3340.71	2338.35	1707.72	900049	-0.3	50.4	3.1992	2.85
2012-06-21	-1.99289	0.0794067	-2.17554	0.0509615	3995.54	3856.89	1880.96	3980.66	3533.73	3295.98	2330.85	1702.3	900049	-0.3	50.4	4.2829	2.85
2012-06-29	-1.5678	0.0860804	-2.01311	0.255322	3952.25	3833.42	1879.7	3954.36	3508.68	3275.82	2331.66	1701.23	900049	-0.3	50.4	4.4758	2.85
2012-07-06	-0.0832198	0.0501081	0.446943	0.19229	4008.49	3888.05	1889.46	4024.26	3563.17	3313.68	2341.74	1708.59	924991	-0.6	50.2	3.9985	2.6
2012-07-13	-1.69475	0.118854	-0.888978	0.179726	3994.97	3885.16	1890.32	4020.65	3560.9	3310.42	2341.86	1709.72	924991	-0.6	50.2	3.1658	2.6
2012-07-20	-0.789471	0.0425573	-2.12916	0.0352399	3895.68	3796.37	1886.82	3911.94	3473.01	3241.14	2330.37	1706.84	924991	-0.6	50.2	3.6792	2.6
2012-07-27	-1.83862	0.0522411	-2.05745	0.084546	3821.62	3730.66	1880.84	3838.17	3407.57	3191.87	2321.76	1701.67	924991	-0.6	50.2	3.5183	2.6
2012-08-03	0.189359	0.102936	0.197054	-0.0332779	3836.1	3741.09	1877.5	3859.04	3416.83	3197.71	2321.22	1698.54	919072	0.1	50.1	3.3117	2.6
2012-08-10	1.68877	0.0439636	1.95493	0.0390505	3929.31	3816.05	1881.56	3956.87	3489.85	3246.7	2331.21	1701.53	919072	0.1	50.1	3.2325	2.6
2012-08-17	-2.48629	0.0677784	-3.59516	0.0479942	3803.45	3711.9	1876.22	3828.03	3389.01	3158.66	2315.17	1697.34	919072	0.1	50.1	4.0517	2.6
2012-08-24	-1.07746	0.0491247	-1.63386	0.0818707	3770.59	3689.91	1870.05	3804.32	3365.94	3141.11	2309.93	1691.77	919072	0.1	50.1	3.9121	2.6
2012-08-31	-2.13096	0.0676993	-3.11156	0.10545	3666.72	3602.31	1864.2	3699.49	3281.33	3071.04	2298.24	1686.92	924895	0.6	49.2	3.652	2.6
2012-09-07	3.91888	0.0631928	5.09377	0.0657571	3846.65	3748.59	1868.06	3881.32	3422.53	3192.66	2314.6	1689.94	924895	0.6	49.2	3.7336	2.6
2012-09-14	-0.183996	0.0260041	-0.0706462	0.0765599	3829.03	3726.96	1861.65	3854.85	3402.84	3170.51	2309.22	1684.38	924895	0.6	49.2	3.9443	2.6
2012-09-21	-4.57458	0.0133701	-5.03031	0.0459008	3662.24	3595.92	1852.17	3697.61	3276.39	3071.3	2294.36	1676.34	924895	0.6	49.2	4.4247	2.6
2012-09-28	2.93479	0.114373	4.2765	0.190528	3770.47	3679.21	1861.76	3799.42	3355.61	3153.18	2306.15	1684.87	924895	0.6	49.2	3.9675	2.6
2012-10-12	0.8994	0.121661	0.498233	0.287475	3792.41	3695.87	1870.2	3822.41	3372.12	3162.36	2313.78	1692.53	943689	0.3	49.8	3.5943	2.6
2012-10-19	1.11025	0.0822435	1.21235	0.149667	3845.18	3742.9	1875.61	3882.2	3417.29	3201.53	2321.79	1697.19	943689	0.3	49.8	3.4716	2.6
2012-10-26	-2.91749	0.0666292	-3.62547	0.110183	3714.75	3639.12	1868.01	3750.82	3312.61	3123.35	2307.69	1690.53	943689	0.3	49.8	4.5955	2.6
2012-11-02	2.4604	0.0258941	2.61875	0.0828626	3802.47	3710.32	1873.5	3839.95	3380.87	3189.32	2316.52	1695.28	936404	-0.1	50.2	3.8332	2.6
2012-11-09	-2.26632	0.0695261	-2.85464	0.120083	3685.99	3615.46	1870.53	3719.22	3288.43	3113.72	2306.78	1693.03	936404	-0.1	50.2	3.7288	2.6
2012-11-16	-2.6264	0.0672604	-2.84186	0.159708	3587.31	3539.13	1870.01	3621.37	3213.98	3051.06	2301.26	1692.99	936404	-0.1	50.2	3.6475	2.6
2012-11-23	0.628324	0.0649993	0.708971	0.0951679	3586.57	3531.93	1872.06	3613.18	3205.73	3047.88	2301.02	1695.8	936404	-0.1	50.2	3.7283	2.6
2012-11-30	-2.33143	0.0014763	-2.41782	0.112708	3483.13	3451.45	1871.37	3512.75	3126.72	2992.1	2294.47	1695.5	944832	0.1	50.6	3.86	2.6
2012-12-07	4.12445	0.0620036	5.00528	0.0528312	3611.32	3544.65	1879.15	3630.13	3213.87	3068.12	2306.86	1702.68	944832	0.1	50.6	3.92	2.6
2012-12-14	4.30884	0.0538507	4.85624	0.126351	3739.62	3640.98	1887.92	3747.94	3304.31	3150.96	2320.05	1710.93	944832	0.1	50.6	4.0386	2.6
2012-12-21	0.124847	0.0376015	0.684971	0.0608983	3761.45	3652.25	1890.97	3763.22	3315.22	3159.09	2321.66	1713.57	944832	0.1	50.6	4.8633	2.6
2012-12-28	3.71252	0.0449574	4.5551	0.028862	3923.18	3788.9	1899.58	3928.96	3443.96	3270.97	2336.61	1721.09	944832	0.1	50.6	4.863	2.6
2013-01-04	1.95858	0.0699842	1.78867	0.13925	3953.67	3812.5	1905.26	3953.03	3464.86	3299.25	2342.59	1726.33	974149	0.8	50.6	4.203	2.6
2013-01-11	-1.49298	0.0309187	-1.63123	0.216728	3942.29	3815.02	1911.97	3951.34	3466.22	3289.8	2346.41	1732.38	974149	0.8	50.6	3.777	2.6
2013-01-18	3.30241	0.0743292	4.51867	0.126256	4130.52	3975.16	1936.29	4143.03	3615.49	3410.84	2373.39	1754.28	974149	0.8	50.6	3.7785	2.6
2013-01-25	-1.11201	0.0625078	-0.915645	0.215363	4060.73	3912.96	1931.24	4069.54	3555	3373.88	2366.13	1749.72	974149	0.8	50.6	3.935	2.6
2013-02-01	5.57394	0.0565894	6.67464	0.158839	4235.38	4050.04	1954.27	4226.5	3684.8	3489.22	2389.27	1771.58	992129	1.0103	50.4	4.176	2.6
2013-02-08	0.553199	0.033053	1.03528	0.259958	4327.94	4141.14	1965.19	4332.33	3772.37	3557.54	2403.95	1781.76	992129	1.0103	50.4	4.045	2.6
2013-02-22	-4.86096	0.226155	-6.31812	0.35357	4171.22	4028.23	1958.14	4203.4	3663.36	3456.54	2394.58	1775.53	992129	1.0103	50.4	3.278	2.6
2013-03-01	1.95933	0.0739938	2.78179	0.105079	4281	4122.83	1967.47	4318.23	3754.45	3526.99	2407.13	1784.04	998601	1.0564	50.1	4.4505	2.6
2013-03-08	-1.7332	0.0702787	-2.3197	0.210555	4189.4	4042.44	1966.36	4223.65	3675.15	3466.2	2400.84	1783.52	998601	1.0564	50.1	3.4425	2.6
2013-03-15	-1.73423	0.0680347	-2.57215	0.146647	4115.65	3989.88	1961.25	4162.11	3626.09	3417.96	2394.22	1779.09	998601	1.0564	50.1	3.292	2.6
2013-03-22	2.18912	0.0694505	3.08815	0.105825	4237.46	4094.5	1973.72	4292.36	3726.24	3501.65	2410.1	1790.15	998601	1.0564	50.1	3.3245	2.6
2013-03-29	-3.93669	0.0555219	-4.70628	0.154882	4117.37	4019.72	1966.91	4197.75	3655.3	3438.42	2402.29	1784.26	998601	1.0564	50.1	3.4	2.6
2013-04-03	-0.506389	0.0175235	-0.462349	0.228282	4050.4	3949.1	1966.55	4108	3585.85	3398.13	2395.83	1784.35	1.03586e+06	-0.9132	50.9	3.352	2.6
2013-04-12	-0.832025	0.144543	-0.86308	0.346542	4056.14	3965.21	1974.74	4128.82	3601.57	3406.39	2403.09	1792.08	1.03586e+06	-0.9132	50.9	3.2358	2.6
2013-04-19	1.71576	0.0838309	2.91274	0.116539	4188.25	4078.83	1974.54	4274.9	3713.23	3494.58	2412.63	1791.82	1.03586e+06	-0.9132	50.9	3.797	2.6
2013-04-26	-2.9729	0.0648234	-3.41464	0.0426608	4075.69	3992.44	1964.8	4171.72	3629.82	3427.28	2399.94	1783.12	1.03586e+06	-0.9132	50.9	3.9	2.6
2013-05-03	1.26658	0.0640536	1.86352	0.141939	4175.9	4080.18	1970.06	4288.36	3714.31	3490.84	2409.86	1787.76	1.03255e+06	0.2351	50.6	3.233	2.6
2013-05-10	1.87414	0.6023	1.92241	0.237244	4271.55	4162.16	1981.34	4385.52	3794.52	3544.98	2423.11	1797.84	1.03255e+06	0.2351	50.6	3.274	2.6
2013-05-17	1.60399	-0.473605	2.01556	0.208159	4383.11	4259.47	1995.03	4511.39	3888.57	3603.88	2440.65	1809.88	1.03255e+06	0.2351	50.6	3.967	2.6
2013-05-24	0.248065	-0.116967	0.199842	0.144742	4446.81	4311.45	1994.17	4591.11	3943.36	3620.25	2447.1	1809.22	1.03255e+06	0.2351	50.6	4.595	2.6
2013-05-31	0.527063	0.0967378	0.354147	0.203193	4462.63	4330.95	2001.58	4605.77	3959.08	3641.61	2453.67	1815.94	1.04217e+06	-0.5597	50.8	4.016	2.6
2013-06-07	-3.89886	0.203462	-4.69094	0.102598	4264.92	4168.11	1988.74	4400.99	3801.94	3522.02	2432.68	1805.53	1.04217e+06	-0.5597	50.8	6.3415	2.6
2013-06-14	-2.20983	0.0652656	-2.71275	0.0446143	4240.12	4160.01	1981.6	4408.58	3804.8	3511.16	2429.15	1799.43	1.04217e+06	-0.5597	50.8	7.21	2.6
2013-06-21	-4.11398	0.0463808	-4.11197	-0.0500181	4106.66	4061.57	1958.12	4283.03	3712.33	3437.42	2401.36	1778.72	1.04217e+06	-0.5597	50.8	9.698	2.6
2013-06-28	-4.52893	0.0340451	-5.0382	0.0186908	3983.7	3989.84	1960.35	4194.53	3643.14	3381.44	2396.93	1780.87	1.04217e+06	-0.5597	50.8	7.35	2.6
2013-07-05	1.41436	0.0499642	1.19102	0.183859	4096.63	4099.34	1972.15	4330.99	3747.06	3471.07	2413.72	1791.52	1.0544e+06	0.0049	50.1	4.7885	2.6
2013-07-12	1.60856	0.0550055	2.17904	0.00120342	4173.88	4158.1	1969.91	4408.89	3799.16	3527.06	2416.7	1789.24	1.0544e+06	0.0049	50.1	4.128	2.6
2013-07-19	-2.29656	0.0224241	-3.73104	-0.022263	4107.68	4127.71	1958.95	4369.07	3766.11	3492.17	2409.54	1779.01	1.0544e+06	0.0049	50.1	4.669	2.6
2013-07-26	0.913458	-0.0455614	1.53072	0.0403231	4196.07	4204.97	1957.47	4469.55	3840.76	3553.62	2413.97	1777.38	1.0544e+06	0.0049	50.1	5.722	2.6
2013-08-02	0.923391	0.0955055	1.04563	0.0372988	4241.05	4244.22	1961.77	4518.66	3876.42	3584.38	2421.37	1781.03	1.05221e+06	0.1036	50.3	4.642	2.6
2013-08-09	1.12431	0.0404788	1.72419	-0.0817863	4309.62	4293.16	1961.97	4585.58	3925.81	3609.88	2423.49	1780.67	1.05221e+06	0.1036	50.3	4.535	2.6
2013-08-16	0.790212	0.0462428	0.79326	-0.021667	4243.32	4208.22	1954.04	4473.74	3841.3	3552.31	2413.23	1773.9	1.05221e+06	0.1036	50.3	4.56	2.6
2013-08-23	-0.531509	0.000722209	-0.747132	0.0523734	4311.15	4290.32	1953	4583.07	3922.85	3596.71	2420.3	1772.79	1.05221e+06	0.1036	50.3	5.016	2.6
2013-08-30	1.98906	0.130719	1.17979	0.136581	4276.65	4236.38	1956.69	4507.74	3863.26	3576.56	2418.5	1775.49	1.05221e+06	0.1036	50.3	4.805	2.6
2013-09-06	1.983	-0.0815025	1.89601	0.0913302	4403.1	4360.31	1962.03	4662.97	3984.35	3665.48	2432.76	1780.04	1.06126e+06	0.465	51	4.484	2.6
2013-09-13	4.49646	-0.0310395	5.56116	0.0288148	4470.77	4378.9	1974.44	4671.95	3993.24	3699.22	2444.01	1790.57	1.06126e+06	0.465	51	5.4834	2.6
2013-09-18	-1.98398	-0.00722074	-2.26574	0.0756171	4441.04	4371.92	1971.47	4666.81	3988.71	3687.49	2441.22	1788.24	1.06126e+06	0.465	51	5.913	2.6
2013-09-27	-1.45192	0.097487	-1.54322	0.106743	4461.95	4414.03	1969.45	4680.32	4001.25	3710.88	2441.81	1785.5	1.06126e+06	0.465	51	5.33	2.6
2013-09-30	0.677677	0.0238069	0.587314	0.0778756	4506.34	4459.84	1971.14	4735.28	4044.78	3739.81	2447.14	1786.92	1.07738e+06	0.8128	51.1	5.3	2.6
2013-10-11	2.45928	0.0699613	2.46866	0.10954	4603.22	4535.34	1977.32	4829.76	4115.57	3792.97	2458.89	1792.19	1.07738e+06	0.8128	51.1	5	2.6
2013-10-18	-1.54236	0.0958593	-1.71982	0.0340815	4526.15	4461.37	1971.68	4743.26	4047.45	3737.12	2450.02	1787.91	1.07738e+06	0.8128	51.1	4.613	2.6
2013-10-25	-2.77261	0.0648051	-2.3699	-0.0101612	4386.37	4331.39	1960.44	4574.98	3915.52	3642.09	2431.74	1778.49	1.07738e+06	0.8128	51.1	6.422	2.6
2013-11-01	0.778591	-0.0647631	0.692446	0.00597779	4332.8	4273.79	1960.49	4494.77	3855.08	3614.92	2427.96	1778.41	1.07024e+06	0.0574	51.4	5.162	2.6
2013-11-08	-2.02064	0.051124	-3.22919	-0.0137481	4221.28	4185.67	1950.41	4381.05	3770.95	3529.48	2414.14	1769.54	1.07024e+06	0.0574	51.4	5.077	2.6
2013-11-15	1.41017	-0.192157	1.85399	-0.118369	4341.99	4292.21	1939.2	4523.94	3876.89	3610.9	2414.84	1759.2	1.07024e+06	0.0574	51.4	5.949	2.6
2013-11-22	2.83501	0.155752	2.00907	-0.161006	4392.91	4324.61	1937.39	4564.11	3907.59	3630.93	2416.11	1757.17	1.07024e+06	0.0574	51.4	6.378	2.6
2013-11-29	1.09844	0.119512	1.70903	-0.0581514	4503.59	4426.63	1937.83	4699.28	4008.03	3701.61	2426.68	1757.72	1.07024e+06	0.0574	51.4	6.365	2.6
2013-12-06	0.747758	0.0798194	0.547081	-0.0347912	4417.62	4326.55	1935.28	4560.05	3905.35	3648.18	2418.88	1756.84	1.07926e+06	-0.0645	51.4	5.596	2.6
2013-12-13	-1.8342	0.0804742	-1.86145	0.0246023	4425.52	4359.12	1931.36	4597.58	3935.13	3663.72	2420.54	1753.84	1.07926e+06	-0.0645	51.4	5.423	2.6
2013-12-20	-5.06727	0.147896	-5.33952	-0.184772	4251.28	4228.86	1912.45	4452.06	3819.38	3562.94	2401.2	1739.27	1.07926e+06	-0.0645	51.4	7.53	2.6
2013-12-27	0.789383	-0.00143376	1.1124	0.031854	4344	4317.14	1914.2	4562.01	3905.08	3624.38	2408.81	1740.65	1.07926e+06	-0.0645	51.4	6.492	2.6
2014-01-03	-0.862105	0.0953467	-0.551297	0.0102141	4370.54	4360.85	1912.58	4604.8	3937.69	3637.76	2412.19	1739.42	1.10652e+06	0.2813	51	6.201	2.6
2014-01-10	-3.35254	-0.075202	-3.75104	-0.0546698	4237.98	4271.03	1901.74	4505.59	3868.32	3583.43	2401.23	1732.41	1.10652e+06	0.2813	51	5.675	2.6
2014-01-17	-0.414693	0.0680911	-1.19568	-0.069727	4245.2	4300.53	1898.78	4539.37	3895.39	3599.55	2403.7	1730.06	1.10652e+06	0.2813	51	6.964	2.6
2014-01-24	2.46605	0.15328	3.08425	0.138348	4419.74	4456.75	1907.97	4752.79	4063.71	3709.71	2424.39	1738.52	1.10652e+06	0.2813	51	6.817	2.6
2014-01-30	-1.03724	-0.179506	-1.92494	0.222854	4377.32	4448.3	1913.8	4725.52	4049.91	3689.84	2436.3	1743.93	1.10652e+06	0.2813	51	5.441	2.6
2014-02-07	0.561413	0.0759437	0.455538	0.111479	4430.45	4504.6	1916.45	4798.49	4106.51	3721.04	2444.14	1746.3	1.12352e+06	0.9979	50.5	5.4	2.6
2014-02-14	3.4899	0.126	3.7556	0.333465	4542.38	4578.08	1931.56	4876.98	4166.39	3792.57	2465.13	1758.03	1.12352e+06	0.9979	50.5	5.493	2.6
2014-02-21	-0.10185	0.00429003	-1.36267	0.213019	4515.32	4568.87	1939.84	4859.07	4151.19	3781.64	2474.5	1765.56	1.12352e+06	0.9979	50.5	5.176	2.6
2014-02-28	-2.7152	0.0257391	-3.76819	0.201848	4337.79	4422.1	1943.18	4661.82	3997.92	3687.98	2471.19	1769.48	1.13176e+06	0.5288	50.2	4.316	2.6
2014-03-07	0.0781014	0.0743383	-0.487065	0.0511032	4343.22	4433.49	1940.25	4674.72	4008.5	3688.69	2470.69	1767.29	1.13176e+06	0.5288	50.2	4.586	2.6
2014-03-14	-2.60308	-0.035713	-2.09938	0.0742399	4260.87	4369.36	1938.69	4590.76	3946.12	3640.76	2464.55	1767.01	1.13176e+06	0.5288	50.2	3.868	2.6
2014-03-21	2.15932	0.146476	1.69405	0.0445109	4277.42	4365.29	1939.26	4584.89	3939.3	3634.6	2465.63	1767.59	1.13176e+06	0.5288	50.2	4.895	2.6
2014-03-28	-0.288481	0.124144	-0.316519	0.0510165	4169.11	4242.45	1936.46	4427.19	3814.67	3548.09	2457.73	1766.13	1.13176e+06	0.5288	50.2	4.769	2.6
2014-04-04	0.838463	0.0733963	1.55704	0.144078	4240.09	4299.03	1939.72	4489.22	3866.08	3578.57	2466.56	1768.61	1.16069e+06	-0.4917	50.3	4.597	2.6
2014-04-11	3.48309	0.141701	3.8982	0.147423	4344.95	4369.98	1950	4584.5	3939.26	3639.81	2478.92	1776.98	1.16069e+06	-0.4917	50.3	4.209	2.6
2014-04-18	-1.53923	0.0618618	-2.03407	0.208098	4312.78	4361.1	1955.82	4569.06	3928.53	3627.35	2483.32	1782.64	1.16069e+06	-0.4917	50.3	3.93	2.6
2014-04-25	-2.9188	-0.00355308	-2.5468	0.15044	4139.52	4207.58	1954.67	4359.19	3768.83	3515.87	2471.23	1782.9	1.16069e+06	-0.4917	50.3	4.286	2.6
2014-04-30	-0.49894	0.0589832	-0.422866	0.0936627	4125.77	4198.16	1956.23	4349.62	3759.12	3511.13	2471.98	1784.53	1.16881e+06	-0.3361	50.4	4.604	2.6
2014-05-09	-0.751249	0.183237	-1.14645	0.310151	4072.82	4157.49	1968.15	4273.51	3702.71	3474.49	2477.37	1794.9	1.16881e+06	-0.3361	50.4	3.773	2.6
2014-05-16	0.764195	0.0326105	0.564269	0.16017	4062.14	4134.28	1969.9	4244.51	3677.94	3458.29	2476.96	1796.83	1.16881e+06	-0.3361	50.4	3.69	2.6
2014-05-23	0.397976	0.0503171	0.114728	0.1646	4119.52	4204.6	1973.68	4331.12	3749.98	3507.09	2485.05	1800.55	1.16881e+06	-0.3361	50.4	4.0685	2.6
2014-05-30	0.228206	0.257834	0.374695	0.259067	4164.81	4247.26	1982.74	4385.74	3793.86	3535.79	2494.39	1808.56	1.16881e+06	-0.3361	50.4	3.861	2.6
2014-06-06	-0.453901	0.0614667	-1.0085	0.323143	4156.67	4252.55	1991.06	4395.2	3803.46	3545.51	2502.24	1814.92	1.18229e+06	0.1006	50.8	3.984	2.6
2014-06-13	2.00788	0.1278	1.94527	0.195936	4236.41	4319.09	2003.13	4481.22	3873.77	3596.84	2515.37	1824.94	1.18229e+06	0.1006	50.8	4.814	2.6
2014-06-20	-2.12685	0.0521832	-1.81565	0.0940046	4149.78	4243.97	1999.98	4382.73	3793.26	3538.97	2508.17	1822.85	1.18229e+06	0.1006	50.8	5.435	2.6
2014-06-27	0.485327	0.0676619	0.633164	0.191311	4239.68	4321.74	2008.82	4479.89	3865.44	3586.05	2520.34	1829.84	1.18229e+06	0.1006	50.8	5.012	2.6
2014-07-04	1.12275	0.0373297	1.32249	0.0503402	4313.61	4379.47	2007.05	4548.09	3913.29	3617.88	2526.3	1828.38	1.20959e+06	-0.1329	51	4.063	2.6
2014-07-11	-0.602804	0.0851927	-1.40846	0.140535	4262.83	4336.7	2007.8	4484.56	3862.38	3580.39	2526.32	1829.54	1.20959e+06	-0.1329	51	4.163	2.6
2014-07-18	0.591413	-0.0295458	0.751161	0.0912483	4258.78	4312.55	2006	4458.41	3835.69	3563.05	2525.04	1828.17	1.20959e+06	-0.1329	51	4.73	2.6
2014-07-25	3.28047	0.0837379	4.45026	0.11136	4339.67	4343.31	2015.03	4505.06	3866.44	3588.61	2536.24	1835.58	1.20959e+06	-0.1329	51	4.95	2.6
2014-08-01	2.75974	0.0808555	3.05018	0.187891	4455.09	4421.05	2028.47	4616.28	3947.91	3655.89	2551.72	1846.44	1.19425e+06	0.0538	51.7	4.21	2.6
2014-08-08	0.417425	0.0646322	0.0743538	0.174307	4509.39	4470.05	2032.25	4685.7	3999.55	3688.42	2560.49	1850.13	1.19425e+06	0.0538	51.7	4.101	2.6
2014-08-15	1.47232	0.0968856	1.26552	0.209609	4578.9	4524.04	2041.78	4761.68	4055.75	3730.36	2574.05	1858.14	1.19425e+06	0.0538	51.7	4.174	2.6
2014-08-22	0.632226	0.0981946	0.200327	0.213182	4639.15	4579.69	2046.97	4838.57	4115.7	3770.08	2581.7	1862.52	1.19425e+06	0.0538	51.7	4.2039	2.6
2014-08-29	-1.05373	0.0203204	-1.14473	0.180133	4574.13	4539.88	2050.64	4774.53	4070.9	3736.71	2579.51	1866.11	1.19425e+06	0.0538	51.7	4.114	2.6
2014-09-05	4.92657	0.122598	4.74587	0.260866	4774.4	4690.29	2070.63	4978.57	4230.15	3850.03	2610.77	1882.25	1.1975e+06	0.1759	51.1	3.965	2.6
2014-09-12	0.237187	0.0762675	-0.445073	0.133225	4804.26	4730.17	2072.58	5026.62	4270.03	3871.49	2617.16	1884.4	1.1975e+06	0.1759	51.1	3.992	2.6
2014-09-19	-0.107164	0.133541	-0.539174	0.181377	4780.85	4714.39	2075.58	5001.9	4249.59	3863.68	2617.78	1887.87	1.1975e+06	0.1759	51.1	4.31	2.6
2014-09-26	0.784176	0.125683	0.49439	0.174238	4828.12	4764.38	2080.8	5064.01	4301.55	3888.74	2627.89	1892.85	1.1975e+06	0.1759	51.1	4.012	2.6
2014-09-30	0.687987	0.138775	0.56569	0.146173	4876.55	4808.29	2087.31	5120.46	4348.18	3922.56	2636.79	1898.45	1.20205e+06	0.4537	51.1	3.998	2.6
2014-10-10	0.451378	0.134404	0.644679	0.21498	4911.22	4832.38	2090.06	5155.94	4371.85	3943.64	2640.91	1900.95	1.20205e+06	0.4537	51.1	3.93	2.6
2014-10-17	-1.40474	0.0723277	-1.01577	0.312745	4820.45	4759.15	2098.54	5046.38	4287.25	3897.64	2640.75	1909.72	1.20205e+06	0.4537	51.1	3.833	2.6
2014-10-24	-1.66172	0.153585	-2.08975	0.437266	4737.83	4712.11	2109.95	4970.69	4232.54	3852.97	2644.85	1921.5	1.20205e+06	0.4537	51.1	3.846	2.6
2014-10-31	5.12092	0.256739	4.91984	0.437043	4910.89	4836.49	2141.4	5137.77	4359.87	3951.4	2684.51	1947.99	1.19924e+06	0.0314	50.8	3.991	2.6
2014-11-07	-0.0829278	0.182718	-0.246061	0.487024	4902.7	4847.44	2163.27	5135.34	4368.08	3957.08	2702.92	1967.37	1.19924e+06	0.0314	50.8	3.895	2.6
2014-11-14	2.50822	0.262523	3.15488	0.296461	4878.86	4788.65	2172.89	5054.75	4304.5	3932.07	2710.54	1975.66	1.19924e+06	0.0314	50.8	3.893	2.6
2014-11-21	0.321402	0.0682152	0.0915116	0.174362	4959.46	4875.83	2169.29	5170.3	4396.84	3984.81	2719.23	1972.85	1.19924e+06	0.0314	50.8	4.064	2.6
2014-11-28	7.88341	0.0991544	8.72336	0.215501	5233.05	5070.88	2202.73	5436.99	4597	4122.49	2770.28	1999.09	1.19924e+06	0.0314	50.8	4.114	2.35
2014-12-05	9.49786	0.012382	11.2526	-0.0452129	5505.01	5217.6	2224.22	5649.64	4761.04	4230.57	2812.47	2014.61	1.20861e+06	-0.2236	50.3	4.218	2.35
2014-12-12	0.0179055	0.0199464	2.18702	-0.265884	5563.57	5226.51	2191.02	5674.93	4770.55	4219.2	2797.11	1987.94	1.20861e+06	-0.2236	50.3	4.573	2.35
2014-12-19	5.80031	0.0618901	5.94821	-0.190819	5676.56	5280.94	2221.91	5752.65	4835.29	4268.14	2825.12	2011.23	1.20861e+06	-0.2236	50.3	5.6855	2.35
2014-12-26	1.5765	0.107897	1.85247	0.251586	5650.31	5238.3	2248.1	5691.55	4797.21	4259.57	2839.56	2033.74	1.20861e+06	-0.2236	50.3	5.957	2.35
2014-12-31	2.4409	0.00892453	2.54992	0.106683	5665.96	5244.33	2268.77	5684.83	4803.95	4278.71	2862.57	2051.53	1.22837e+06	0.3468	50.1	5.588	2.35
2015-01-09	1.56847	0.239568	0.368395	0.13197	5735.35	5301.03	2293.25	5766.04	4846.21	4314.64	2893.28	2070.36	1.22837e+06	0.3468	50.1	4.781	2.35
2015-01-16	2.77235	0.304051	2.49309	0.194661	5903.58	5445.34	2312.24	5960.01	4988.01	4426.93	2931.5	2086.7	1.22837e+06	0.3468	50.1	4.793	2.35
2015-01-23	-0.732446	0.0785133	-1.74447	0.20474	5949.64	5505.61	2317.06	6041.68	5047.81	4457.3	2947.59	2092.01	1.22837e+06	0.3468	50.1	5.028	2.35
2015-01-30	-4.2187	0.057986	-3.84525	0.197181	5843.85	5448.02	2287.39	5963.62	4976.84	4392.56	2927.4	2068.87	1.22837e+06	0.3468	50.1	5.01	2.35
2015-02-06	-4.18819	0.224992	-3.55143	0.110182	5755.5	5420.6	2273.47	5920.12	4938.42	4362.16	2911.68	2057.7	1.24271e+06	0.2598	49.8	5.043	2.35
2015-02-13	4.15877	0.272105	4.75205	0.170293	6018.2	5608.4	2296.16	6196.77	5142.44	4509.1	2952.31	2076.36	1.24271e+06	0.2598	49.8	5.064	2.35
2015-02-17	1.34461	0.0386698	1.51287	0.122447	6151.87	5722.2	2306	6355.86	5258.97	4592.13	2972.66	2084.48	1.24271e+06	0.2598	49.8	5.076	2.35
2015-02-27	1.95254	0.0942635	1.43431	0.250053	6203	5746.04	2309.48	6387.51	5282.57	4615.95	2979.59	2087.81	1.24271e+06	0.2598	49.8	5.0832	2.35
2015-03-06	-2.08791	0.0962073	-2.64	0.150311	6176.39	5755.85	2303.46	6393.95	5282.99	4591.95	2978.54	2082.8	1.25738e+06	1.1946	49.9	5.06	2.1
2015-03-13	4.06407	0.085285	3.99989	0.163137	6405.72	5921.92	2317.88	6647.04	5473.35	4716.24	3007.37	2094.69	1.25738e+06	1.1946	49.9	5.052	2.1
2015-03-20	7.24617	0.0513979	7.59931	0.115095	6868.13	6258.51	2347.12	7157.09	5846.75	4964.86	3071.47	2117.77	1.25738e+06	1.1946	49.9	5.031	2.1
2015-03-27	2.03958	0.0398805	2.03267	0.0184375	7092.19	6455.18	2337.8	7449.57	6047	5073.53	3100	2109.89	1.25738e+06	1.1946	49.9	5.016	2.1
2015-04-03	4.68243	0.0925669	5.00645	-0.021145	7535.82	6775.51	2356.48	7960.57	6411.41	5289.93	3153.84	2123.87	1.27533e+06	-0.546	50.1	4.923	2.1
2015-04-10	4.40953	0.0668296	4.1692	0.040672	7754.02	6904.95	2351.73	8186.16	6568.42	5401.33	3170.38	2120.67	1.27533e+06	-0.546	50.1	4.5582	2.1
2015-04-17	6.27086	0.0559914	5.7941	0.161538	7821.88	6885.05	2371.86	8149.93	6531.2	5385.89	3178.44	2137.78	1.27533e+06	-0.546	50.1	4.314	2.1
2015-04-24	2.48152	0.0883225	2.31727	0.25274	8125.1	7087.97	2401.55	8507.81	6766.81	5532.32	3213.79	2162.29	1.27533e+06	-0.546	50.1	3.768	2.1
2015-04-30	1.09177	0.0478272	1.00465	0.185703	8205.62	7143.92	2410.02	8615.71	6833.72	5591.45	3228.54	2169.51	1.28078e+06	-0.205	50.1	3.465	2.1
2015-05-08	-5.30744	0.20805	-4.0313	0.250558	8151.79	7186.48	2399.28	8701	6866.66	5615.63	3232.05	2166.09	1.28078e+06	-0.205	50.1	3.211	2.1
2015-05-15	2.44356	-0.0396423	1.29576	0.294005	8565.28	7512.25	2437.52	9301.92	7285.42	5849.54	3288.55	2197.09	1.28078e+06	-0.205	50.1	2.802	1.85
2015-05-22	8.0977	0.215766	7.23047	0.218116	9381.08	8017.5	2479.39	10316.8	7967.2	6221.28	3376	2230.17	1.28078e+06	-0.205	50.1	2.389	1.85
2015-05-29	-0.984456	-0.122071	-2.23184	0.143312	9372.43	8102.25	2493.05	10426.7	8018.63	6209.16	3394.04	2241.39	1.28078e+06	-0.205	50.1	2.276	1.85
2015-06-05	8.91966	0.158484	8.05075	0.10199	10145.6	8504.4	2530.62	11299.5	8609.03	6564.82	3465.29	2270.87	1.30736e+06	-0.1739	50.2	2.365	1.85
2015-06-12	2.85191	0.064366	1.99908	0.128025	10345	8599.17	2526.68	11519.5	8735.34	6653.98	3483.58	2269.15	1.30736e+06	-0.1739	50.2	3.057	1.85
2015-06-19	-13.3167	0.0864362	-13.0843	0.113477	8980.41	7974	2464.97	9960.82	7658.89	6061.95	3380.31	2219.91	1.30736e+06	-0.1739	50.2	3.359	1.85
2015-06-26	-6.37489	0.149292	-6.48811	0.164434	8222.07	7601.47	2427.02	9000.84	6973.28	5710.95	3324.97	2188.58	1.30736e+06	-0.1739	50.2	3.634	1.85
2015-07-03	-12.0671	0.0260704	-10.3842	0.113693	7022.4	6979.31	2398.93	7509.44	5974.93	5182.68	3242.43	2165.03	1.33338e+06	0.0251	50.2	3.274	1.6
2015-07-10	5.17745	-0.0862104	5.67792	0.192104	6993.81	6847.06	2406.86	7184.77	5966.69	5206.73	3242.68	2183.63	1.33338e+06	0.0251	50.2	3.125	1.6
2015-07-17	2.05137	0.125748	1.09434	0.233048	7487.38	7172.06	2419.27	7885.15	6467.65	5416.69	3284.74	2194	1.33338e+06	0.0251	50.2	3.051	1.6
2015-07-24	2.8695	0.344705	0.596968	0.266326	7835.7	7420.61	2440.82	8433.23	6877.58	5596.76	3332.61	2214.15	1.33338e+06	0.0251	50.2	3.012	1.6
2015-07-31	-10.0023	0.0572536	-8.61004	0.235578	7111.75	7049.59	2417.78	7545.44	6194.43	5266.65	3281.06	2197.21	1.35321e+06	0.3069	50	2.988	1.6
2015-08-07	2.19664	0.151036	2.36449	0.237653	7288.43	7193.11	2435.69	7783.92	6367.85	5348.19	3302.54	2212.41	1.35321e+06	0.3069	50	2.754	1.6
2015-08-14	5.90594	0.0199306	4.26408	0.144772	7654.44	7449.86	2444.84	8209.62	6694.31	5505.07	3329.12	2219.63	1.35321e+06	0.3069	50	2.671	1.6
2015-08-21	-11.5398	0.109597	-11.8817	0.195369	6795.41	6863.1	2421.26	7232.9	5946.29	5118.09	3276.8	2201.9	1.35321e+06	0.3069	50	2.789	1.6
2015-08-28	-7.85104	0.0418002	-6.88806	0.210148	6483	6543.77	2414.46	6692.53	5541	4922.18	3248.66	2195.55	1.35321e+06	0.3069	50	2.999	1.35
2015-09-02	-2.23313	0.167131	0.704473	0.145021	6175.65	6166.64	2404.98	6129.35	5094.01	4713.33	3222.78	2188.94	1.35691e+06	0.4795	49.7	3.052	1.35
2015-09-11	1.26787	0.194661	-0.55392	0.226593	6387.06	6447.07	2417.39	6549.12	5425.15	4867.47	3242.74	2198.91	1.35691e+06	0.4795	49.7	3.005	1.35
2015-09-18	-3.19716	0.0535268	-2.86553	0.203213	6221.01	6301.27	2415.84	6316.93	5254.06	4769.86	3232.96	2198.85	1.35691e+06	0.4795	49.7	3.053	1.35
2015-09-25	-0.179805	0.0647262	-0.594284	0.151452	6252.98	6369.83	2418.69	6413.14	5308.28	4769.2	3238.3	2199.88	1.35691e+06	0.4795	49.7	3.087	1.35
2015-09-30	-1.27947	0.0778852	-0.897411	0.121704	6261.36	6437.42	2422.14	6499.54	5387.12	4805.84	3246.03	2202.85	1.35982e+06	0.0992	49.8	3.091	1.35
2015-10-09	4.27054	0.117396	4.28257	0.134487	6558.41	6665.11	2430.93	6833.53	5659.66	4943.81	3266.62	2209.85	1.35982e+06	0.0992	49.8	3.095	1.35
2015-10-16	6.54069	0.326744	5.80667	0.121909	7009.31	7018.56	2450.27	7344.9	6081.33	5153.06	3303.91	2225.87	1.35982e+06	0.0992	49.8	3.066	1.35
2015-10-23	0.621646	0.184508	1.05193	0.150653	7119.51	7117.82	2456.8	7482.36	6200.64	5233.13	3312.55	2232.22	1.35982e+06	0.0992	49.8	3.023	1.35
2015-10-30	-0.875405	0.136979	-1.0406	0.202457	7079.5	7124.68	2465.02	7495.61	6198.37	5238.76	3318.34	2239.52	1.35982e+06	0.0992	49.8	2.7645	1.1
2015-11-06	6.13355	-0.00654506	7.33699	0.124416	7510.46	7390.81	2476.29	7907.24	6536.45	5427.3	3339.89	2248.58	1.36102e+06	-0.2917	49.8	2.719	1.1
2015-11-13	-0.256087	-0.00981823	-1.24247	0.0349166	7519.47	7464.81	2468.05	7990.1	6634.83	5464.99	3337.96	2241.83	1.36102e+06	-0.2917	49.8	2.697	1.1
2015-11-20	1.38685	0.120449	0.751182	0.0739151	7679.61	7636.63	2470.51	8254.77	6857.88	5604.92	3352.42	2244.7	1.36102e+06	-0.2917	49.8	2.7	1.1
2015-11-27	-5.34903	0.0424987	-5.75964	0.120536	7293.31	7438.81	2466.95	7914.83	6576.18	5453.8	3340.37	2242.06	1.36102e+06	-0.2917	49.8	2.7	1.1
2015-12-04	2.58094	0.172537	3.3905	0.219266	7462.85	7491.21	2476.56	8036.33	6640.58	5497.72	3352.49	2251.08	1.37396e+06	-0.0087	49.6	2.7	1.1
2015-12-11	-2.56485	0.153319	-1.89073	0.162556	7335.98	7444.54	2477.43	7944.3	6573.62	5470.46	3351.29	2253.6	1.37396e+06	-0.0087	49.6	2.701	1.1
2015-12-18	4.20379	0.19217	4.43047	0.178113	7687.2	7702.79	2483.12	8392.4	6930.94	5671.79	3377.05	2263.21	1.37396e+06	-0.0087	49.6	2.822	1.1
2015-12-25	1.36771	0.362147	1.86544	0.22059	7792.98	7742.73	2494.94	8469.27	6971.82	5715.16	3389.46	2273.37	1.37396e+06	-0.0087	49.6	3.004	1.1
2015-12-31	-2.44581	0.117905	-2.79288	0.198246	7630.43	7683.98	2493.99	8357.62	6877.7	5664.02	3387.3	2272.49	1.39228e+06	0.49653	49.7	3.002	1.1
2016-01-08	-9.96756	0.124236	-9.90193	0.224742	6747.94	7032.67	2474.35	7205.19	6028.8	5239.46	3338.84	2258.03	1.39228e+06	0.49653	49.7	2.999	1.1
2016-01-15	-8.95811	0.303097	-7.22381	0.282955	6211.94	6666.53	2473.3	6583.68	5543.05	4944.78	3315.34	2257.86	1.39228e+06	0.49653	49.7	2.899	1.1
2016-01-22	0.537482	0.0554106	-0.168899	0.135274	6263.57	6728.71	2462.36	6685.82	5625.22	4979.58	3315.54	2248.22	1.39228e+06	0.49653	49.7	2.99	1.1
2016-01-29	-6.13606	-0.0579557	-5.37576	0.126522	5933.63	6431.05	2450.99	6224.29	5232.93	4751.09	3289.83	2238.84	1.39228e+06	0.49653	49.7	3.168	1.1
2016-02-05	0.945792	0.0824737	0.600769	0.11579	6072.86	6606.6	2457.98	6471.77	5447.34	4879.93	3302.05	2243.31	1.41632e+06	0.5	49.4	3.079	1.1
2016-02-19	3.49301	0.16803	2.96228	0.23986	6330.69	6821.76	2476.58	6806.63	5720.4	5053.43	3323.07	2255.14	1.41632e+06	0.5	49.4	2.839	1.1
2016-02-26	-3.24512	0.109904	-3.39346	0.19163	6032.72	6561.09	2468.68	6393.3	5368.5	4843.31	3303.68	2248.14	1.41632e+06	0.5	49.4	2.785	1.1
2016-03-04	3.86443	0.00834612	4.94767	0.187758	6130.65	6495.31	2469.38	6304.76	5276.62	4818.85	3306.31	2250.3	1.42462e+06	1.6	49	2.703	1.1
2016-03-11	-2.22118	0.11491	-2.44369	0.209395	6018.11	6440.23	2473.11	6211.3	5204.07	4759.29	3305.37	2253.61	1.42462e+06	1.6	49	2.666	1.1
2016-03-18	5.15399	0.159663	5.09159	0.198984	6438.87	6779.48	2490.15	6742.7	5649.7	5010.98	3334.04	2267.7	1.42462e+06	1.6	49	2.662	1.1
2016-03-25	0.821752	0.177975	0.815076	0.155785	6533.9	6854.68	2494.08	6853.39	5741.35	5066.27	3342.17	2270.91	1.42462e+06	1.6	49	2.702	1.1
2016-04-01	1.01012	0.107362	0.752948	0.0919341	6581.98	6890.95	2493.18	6921.29	5783.31	5108.54	3345.09	2270.03	1.4462e+06	-0.430538	50.2	2.816	1.1
2016-04-08	-0.816473	0.0466013	-1.1226	0.111213	6573.74	6911.18	2493.73	6963.2	5807.52	5118.77	3346.31	2270.37	1.4462e+06	-0.430538	50.2	2.798	1.1
2016-04-15	3.12095	0.0223327	2.71459	0.0456259	6775.4	7046.78	2493.77	7199.78	5995.81	5231.44	3350.97	2265.32	1.4462e+06	-0.430538	50.2	2.799	1.1
2016-04-22	-3.862	-0.0357243	-2.97366	0.0327167	6493.2	6840.39	2471.97	6862.57	5714.28	5042.07	3331.16	2251.02	1.4462e+06	-0.430538	50.2	2.8115	1.1
2016-04-29	-0.706803	-0.0102106	-0.571863	0.0262639	6484.69	6855.58	2466.66	6893.1	5774.07	5065.02	3330.37	2245.71	1.4462e+06	-0.430538	50.2	2.853	1.1
2016-05-06	-0.853412	0.0889689	-0.83601	0.0833783	6449.94	6851.28	2469.87	6872.65	5752.51	5033.78	3333.58	2248.26	1.44521e+06	-0.179414	50.1	2.842	1.1
2016-05-13	-2.9568	0.201245	-1.77038	0.0934069	6265.38	6715.8	2471.41	6661.17	5576.18	4924.24	3331.86	2250.27	1.44521e+06	-0.179414	50.1	2.834	1.1
2016-05-20	-0.0575146	0.023546	0.106773	0.0736865	6288.33	6730.42	2470.77	6682.2	5591.73	4937.82	3332.96	2249.27	1.44521e+06	-0.179414	50.1	2.839	1.1
2016-05-27	-0.157035	-0.0178144	-0.510653	0.0835158	6283.04	6747.27	2472.3	6695.94	5609.1	4946.12	3336.82	2250.8	1.44521e+06	-0.179414	50.1	2.846	1.1
2016-06-03	4.16994	0.0362715	4.14126	0.0997403	6588.72	6950.52	2479.76	7040.08	5888.28	5112.85	3351.48	2256.63	1.4617e+06	-0.455855	50.1	2.835	1.1
2016-06-08	-0.392115	0.0139945	-0.794497	0.0621522	6575.71	6963.69	2480.88	7062.45	5901.42	5127.32	3354.43	2257.58	1.4617e+06	-0.455855	50.1	2.838	1.1
2016-06-17	-1.43668	0.0864991	-1.69499	0.152326	6523.05	6966.63	2485.12	7070.7	5896.26	5128.14	3355.06	2261.43	1.4617e+06	-0.455855	50.1	2.859	1.1
2016-06-24	-1.06821	0.108666	-1.06746	0.135852	6493.18	6967.33	2489.34	7060.91	5893.59	5140.02	3359	2265.19	1.4617e+06	-0.455855	50.1	2.8852	1.1
2016-07-01	2.73939	0.147905	2.50377	0.165652	6681.99	7086.85	2498.9	7248.58	6048.58	5218.21	3372.23	2273.18	1.49049e+06	-0.131235	50	2.877	1.1
2016-07-08	1.89662	0.119163	1.20728	0.167831	6847.65	7200.23	2509.06	7440.05	6194.34	5303.63	3385.65	2282.32	1.49049e+06	-0.131235	50	2.8495	1.1
2016-07-15	2.21553	0.0468488	2.63126	0.148933	6993.37	7245.88	2514.42	7532.21	6252.69	5315.91	3392.4	2286.87	1.49049e+06	-0.131235	50	2.803	1.1
2016-07-22	-1.35809	0.168324	-1.56017	0.176595	6913.68	7196.4	2511.7	7443.31	6173.56	5299.67	3392.72	2290.98	1.49049e+06	-0.131235	50	2.784	1.1
2016-07-29	-1.11115	0.0941281	-0.658314	0.178726	6789.53	7088.13	2508.13	7281.41	6017.94	5201.37	3391.37	2290.68	1.49049e+06	-0.131235	50	2.773	1.1
2016-08-05	-0.088711	0.0927773	0.0368204	0.195955	6785.03	7081.54	2513.57	7267.63	6004.73	5203.61	3404.27	2295.27	1.49156e+06	0.194549	49.9	2.729	1.1
2016-08-12	2.485	0.298882	2.78067	0.190707	6915.96	7124.6	2523.69	7348.49	6055.81	5229.84	3412.41	2304.18	1.49156e+06	0.194549	49.9	2.705	1.1
2016-08-19	1.8827	0.0899004	2.14879	0.125277	7086.01	7224.65	2532.15	7516.41	6187.53	5316.19	3420.4	2310.47	1.49156e+06	0.194549	49.9	2.696	1.1
2016-08-26	-1.21595	0.00314055	-1.72152	0.13967	7007.91	7199.62	2529.41	7473.86	6151.87	5291.21	3418.87	2307.68	1.49156e+06	0.194549	49.9	2.697	1.1
2016-09-02	-0.0963095	0.0144461	0.212392	0.0963732	6962.41	7160.83	2528.03	7409.59	6095.29	5253.27	3417.52	2306.34	1.51098e+06	0.060004	50.4	2.69	1.1
2016-09-09	0.375014	0.0602879	0.118578	0.107892	7038.84	7212.47	2530.98	7527.73	6178.57	5297.26	3422.5	2309.96	1.51098e+06	0.060004	50.4	2.677	1.1
2016-09-14	-2.46864	0.0602516	-2.39039	0.0666953	6862.08	7110.25	2529.15	7339.66	6038.02	5222.96	3415.94	2307.7	1.51098e+06	0.060004	50.4	2.686	1.1
2016-09-23	1.03392	0.0859322	1.14047	0.13958	6945.14	7175.09	2533.73	7457.35	6127.02	5278.77	3422.95	2312.65	1.51098e+06	0.060004	50.4	2.7298	1.1
2016-09-30	-0.962228	0.102153	-0.683272	0.114306	6903.04	7152.48	2535.38	7425.61	6097.82	5253.95	3423.23	2314.19	1.51636e+06	0.672647	50.4	2.741	1.1
2016-10-14	1.96712	0.189071	1.6157	0.243286	7035.14	7241.97	2543.99	7567.35	6209.97	5330.76	3434.92	2321.97	1.51636e+06	0.672647	50.4	2.711	1.1
2016-10-21	0.885564	0.397425	0.662217	0.146578	7071.1	7262.06	2548.12	7576.08	6211.85	5344.32	3438.36	2328.33	1.51636e+06	0.672647	50.4	2.7242	1.1
2016-10-28	0.431228	0.0298756	0.372211	0.0820596	7051.57	7238.98	2544.76	7558.56	6198.39	5312.92	3435.59	2325.7	1.51636e+06	0.672647	50.4	2.7427	1.1
2016-11-04	0.678002	0.0647112	0.420604	0.0987744	7065.4	7245.11	2545.54	7575.87	6213.41	5323.23	3438.02	2330.27	1.51949e+06	-0.120073	51.2	2.7489	1.1
2016-11-11	2.26303	-0.0323347	1.87963	0.0934078	7154.13	7294.11	2543.24	7661.38	6284.17	5364.12	3441	2329.73	1.51949e+06	-0.120073	51.2	2.7476	1.1
2016-11-18	-0.0997483	-0.0814849	0.00685645	0.0406782	7157.57	7288.55	2534.72	7659.47	6272.09	5357.84	3435.11	2323.12	1.51949e+06	-0.120073	51.2	2.7739	1.1
2016-11-25	2.16364	0.00933794	3.03861	0.077018	7246.83	7332.91	2535.78	7725.2	6307.74	5386.79	3440.75	2325.15	1.51949e+06	-0.120073	51.2	2.826	1.1
2016-12-02	-0.554732	-0.15873	0.217428	0.0348943	7169.42	7263.46	2519.04	7612.24	6203.35	5313.36	3426.03	2310.72	1.53043e+06	0.144379	51.7	2.9163	1.1
2016-12-09	-0.337871	-0.0866611	-0.999001	0.0296259	7126.74	7244.18	2510.83	7597.57	6192.34	5312.27	3420.13	2303.96	1.53043e+06	0.144379	51.7	3.056	1.1
2016-12-16	-3.39947	-0.418081	-4.22675	-0.106526	6858.95	7061.46	2476.35	7341.77	6001.73	5209.44	3385.75	2274.37	1.53043e+06	0.144379	51.7	3.1545	1.1
2016-12-23	-0.410748	0.124196	-1.14857	-0.0858379	6812.73	7034.91	2475.52	7297.6	5967.12	5194.93	3385.94	2273.69	1.53043e+06	0.144379	51.7	3.2558	1.1
2016-12-30	-0.209543	0.00056326	0.0750303	0.0443678	6811.57	7051.28	2485.3	7321.72	5981.85	5212.44	3395.45	2281.25	1.53043e+06	0.144379	51.7	3.3059	1.1
2017-01-06	1.63304	-0.0777294	1.13549	0.0405687	6885.38	7091.63	2490.83	7390.03	6020.08	5222.26	3402.65	2285.4	1.55007e+06	0.224006	51.4	3.4101	1.1
2017-01-13	-1.31745	0.00613801	-0.829064	0.0879429	6751.15	6979.32	2494.84	7207.23	5860.56	5141.53	3403.21	2287.77	1.55007e+06	0.224006	51.4	3.6718	1.1
2017-01-20	0.333289	0.00670129	1.05355	0.00917357	6734.26	6971.83	2489.78	7189.46	5847.08	5150.69	3399.39	2283.78	1.55007e+06	0.224006	51.4	3.8196	1.1
2017-01-26	1.15355	0.0151552	0.98577	0.0584284	6818.98	7032.55	2490.5	7289.01	5924.96	5189.5	3404.82	2286.05	1.55007e+06	0.224006	51.4	3.851	1.1
2017-02-03	-0.601298	0.0607368	-0.692697	0.100602	6789.01	7012.51	2487.66	7258	5900.75	5176.24	3401.9	2283.62	1.58419e+06	0.9984	51.3	3.8761	1.1
2017-02-10	1.80019	-0.0511256	1.45622	-0.0369188	6899.07	7080.96	2482.53	7389.36	5995.7	5231.01	3403.11	2280.65	1.58419e+06	0.9984	51.3	3.9938	1.1
2017-02-17	0.168192	0.00738789	0.233049	-0.055685	6884.43	7072.63	2484.56	7376.49	5977.71	5231.85	3406.12	2281.81	1.58419e+06	0.9984	51.3	4.0652	1.1
2017-02-24	1.60387	0.121954	1.5318	0.0417751	7017.96	7168.24	2488.36	7543	6096.86	5298.35	3416.14	2285.84	1.58419e+06	0.9984	51.3	4.091	1.1
2017-03-03	-1.0795	0.04971	-1.32386	0.0345992	6985.06	7155.96	2487.57	7531.36	6092.27	5299.98	3413.83	2284.77	1.58986e+06	-0.1679	51.6	4.0851	1.1
2017-03-10	-0.172503	0.012187	0.000840174	0.00849176	7001.05	7176.21	2483.36	7566.05	6121.46	5326.88	3413.25	2281.86	1.58986e+06	-0.1679	51.6	4.1153	1.1
2017-03-17	0.768405	-0.020934	0.522581	-0.00667834	7038.64	7209.21	2485.25	7626.34	6166.02	5346.41	3416.91	2283.31	1.58986e+06	-0.1679	51.6	4.2775	1.1
2017-03-24	0.988371	0.0615027	1.27095	0.0186052	7118.05	7285.13	2487.3	7751.69	6265.07	5412.66	3424.86	2285.58	1.58986e+06	-0.1679	51.6	4.4581	1.1
2017-03-31	-1.43544	0.0550311	-0.961549	0.0589055	7000.74	7209.34	2488.96	7610.15	6152.62	5356.04	3422.07	2285.43	1.60794e+06	-0.3168	51.8	4.3501	1.1
2017-04-07	1.98919	0.121177	1.77711	0.0658305	7146.08	7303.73	2492.95	7780.79	6276.04	5433.75	3433.34	2289.39	1.60794e+06	-0.3168	51.8	4.118	1.1
2017-04-14	-1.23377	0.0880444	-0.880148	0.0312025	7063.22	7241.21	2492.98	7667.66	6184.08	5376.5	3430.84	2289.19	1.60794e+06	-0.3168	51.8	3.9972	1.1
2017-04-21	-2.24628	0.00473477	-0.565552	-0.0372408	6949.42	7209.09	2485.8	7586.26	6135.87	5368.41	3425.71	2283.11	1.60794e+06	-0.3168	51.8	4.0095	1.1
2017-04-28	-0.58279	0.0573129	-0.779786	0.00905164	6897.69	7183.09	2484.53	7551.94	6107.04	5353.13	3423.65	2282.09	1.60794e+06	-0.3168	51.8	4.0237	1.1
2017-05-05	-1.63633	0.0153162	-1.66299	-0.0162915	6774.1	7113.34	2481.14	7432.88	6013.9	5299.98	3416.59	2278.76	1.60392e+06	0.0665	51.2	4.0469	1.1
2017-05-12	-0.629209	-0.193664	0.0836203	-0.119443	6671.31	7057.02	2473.17	7341.15	5941.15	5260.01	3410.16	2270.82	1.60392e+06	0.0665	51.2	4.0468	1.1
2017-05-19	0.230831	-0.0909386	0.545596	-0.0779905	6745.56	7114.4	2474.26	7440.87	6018.22	5303.11	3414.95	2272.66	1.60392e+06	0.0665	51.2	4.0571	1.1
2017-05-26	0.628603	-0.171992	2.24996	-0.0556624	6713.92	7081.95	2474.84	7363.84	5948.81	5261.99	3416.34	2272.81	1.60392e+06	0.0665	51.2	4.0655	1.1
2017-06-02	-0.145293	0.175352	0.174487	0.0477167	6675.01	7055.93	2476.62	7312.18	5906.13	5245.96	3416.94	2273.74	1.60974e+06	-0.1102	51.2	4.1892	1.1
2017-06-09	1.70213	0.0156068	2.57171	-0.0381456	6887.48	7223.21	2481.2	7580.58	6123.61	5393.32	3431.82	2279.45	1.60974e+06	-0.1102	51.2	4.5854	1.1
2017-06-16	-1.11557	0.124023	-1.60533	0.056691	6870.79	7208.18	2488.27	7568.08	6107.03	5377.55	3434.21	2285.29	1.60974e+06	-0.1102	51.2	4.699	1.1
2017-06-23	1.11127	0.0370299	2.95905	0.0990934	6974.51	7290.24	2495.81	7676.38	6194.8	5443.63	3449.76	2295.44	1.60974e+06	-0.1102	51.2	4.589	1.1
2017-06-30	1.09421	-0.0370162	1.21215	0.209864	7067.87	7366.36	2503.03	7793.74	6282.6	5501.84	3462.66	2302.38	1.6395e+06	-0.1521	51.7	4.4608	1.1
2017-07-07	0.799699	0.0220684	-0.2964	0.0512022	7109.5	7385	2507.19	7849.52	6314.26	5535.75	3467.1	2306.74	1.6395e+06	-0.1521	51.7	4.215	1.1
2017-07-14	0.1386	-0.0232477	1.29009	0.0612115	7098.29	7361.3	2511.16	7800.03	6264.24	5491.69	3471.44	2310.66	1.6395e+06	-0.1521	51.7	4.0397	1.1
2017-07-21	0.483019	-0.00299235	0.688711	0.0959201	7102.8	7365.4	2513.34	7824.55	6275.7	5515.45	3474.98	2313.37	1.6395e+06	-0.1521	51.7	3.9497	1.1
2017-07-28	0.471241	-0.0376549	-0.179859	0.0707077	7128.13	7384.81	2515.68	7860.82	6300.73	5524.67	3478.41	2314.7	1.6395e+06	-0.1521	51.7	3.8915	1.1
2017-08-04	0.271744	-0.0304346	-0.38453	0.0641567	7100.35	7344.61	2517.2	7806.79	6250.72	5473.6	3477.69	2316.37	1.63634e+06	0.1066	51.4	3.8828	1.1
2017-08-11	-1.64127	0.0235192	-1.62449	0.0586145	7038.91	7324.57	2515.52	7767.74	6229.43	5483.57	3473.33	2313.95	1.63634e+06	0.1066	51.4	3.8627	1.1
2017-08-18	1.87571	0.156425	2.12002	0.0601442	7198.05	7435.15	2518.58	7943.4	6358.57	5553.4	3483.9	2317.52	1.63634e+06	0.1066	51.4	3.8644	1.1
2017-08-25	1.92117	-0.0414115	1.90834	0.0661236	7259.62	7471.1	2517.96	7996.63	6398.54	5572.1	3489.31	2317.26	1.63634e+06	0.1066	51.4	3.8872	1.1
2017-09-01	1.0685	0.149206	0.91639	0.06821	7387.31	7561.72	2518.21	8169.18	6552.1	5652.07	3494.68	2318.72	1.65295e+06	0.4157	51.7	3.892	1.1
2017-09-08	-0.055739	-0.11365	-0.118751	0.0240299	7406.64	7579.48	2521.38	8205.57	6568.76	5645.92	3498.44	2321.74	1.65295e+06	0.4157	51.7	3.937	1.1
2017-09-15	-0.345396	0.0174375	0.138709	0.0832804	7435.63	7609.07	2524.34	8249.14	6599.36	5661.75	3502.44	2322.92	1.65295e+06	0.4157	51.7	3.951	1.1
2017-09-22	-0.0324962	-0.0130136	0.16793	0.0868023	7435.19	7615.67	2525.98	8254.33	6597	5659.37	3505.84	2323.32	1.65295e+06	0.4157	51.7	3.9908	1.1
2017-09-29	-0.106973	0.0707432	-0.0320267	0.0965469	7476.62	7658.39	2528	8326.1	6659.95	5696.41	3511.02	2325	1.65295e+06	0.4157	51.7	4.0743	1.1
2017-10-13	1.24159	0.111329	2.20254	0.158147	7621.98	7770.52	2531.74	8491.58	6791.13	5778.62	3525.15	2329.24	1.66367e+06	0.5389	52.4	4.049	1.1
2017-10-20	-0.350247	0.0198293	0.149204	0.0581576	7591.28	7765.05	2531.69	8470.61	6771.11	5765.1	3526.27	2328.4	1.66367e+06	0.5389	52.4	4.0235	1.1
2017-10-27	1.12957	-0.0235543	2.42218	0.0584062	7726.98	7879.39	2533.94	8630.41	6915.98	5874.45	3537.51	2331.26	1.66367e+06	0.5389	52.4	4.0194	1.1
2017-11-03	-1.31902	-0.0121218	-0.727746	0.0295859	7605.14	7809.19	2531.38	8505.96	6830.03	5826.29	3530.12	2327.19	1.66245e+06	0.1122	51.6	4.0133	1.1
2017-11-10	1.80705	0.0234383	2.98578	0.0596245	7857.81	8005.99	2532.48	8827.07	7088.19	5986.08	3550.46	2330.98	1.66245e+06	0.1122	51.6	4.0104	1.1
2017-11-17	-1.44976	-0.135189	0.217407	0.0325671	7712.81	7903.92	2526.7	8623.07	6935.93	5905.34	3543.7	2329.38	1.66245e+06	0.1122	51.6	4.0307	1.1
2017-11-24	-0.859817	0.0295641	-0.40398	0.0544018	7613.86	7809.64	2521.42	8480.33	6810.19	5821.66	3532.13	2322.18	1.66245e+06	0.1122	51.6	4.0379	1.1
2017-12-01	-1.07946	0.053013	-2.58435	0.053574	7498.93	7739.61	2520.77	8394.51	6736.32	5775.39	3523.15	2320.13	1.67916e+06	0.0128	51.8	4.1632	1.1
2017-12-08	-0.832676	0.0731341	0.131129	0.0343516	7469.16	7733.43	2524.35	8354.05	6713.18	5771.96	3525.25	2323.29	1.67916e+06	0.0128	51.8	4.4335	1.1
2017-12-15	-0.725087	0.00609005	-0.56261	-0.00351842	7470.25	7765.2	2524.42	8407.69	6753.82	5779.75	3526.87	2323.43	1.67916e+06	0.0128	51.8	4.5814	1.1
2017-12-22	0.946865	0.0568577	1.85243	0.0638499	7576.54	7857.44	2525.67	8536.61	6861.33	5861.43	3538.07	2325.91	1.67916e+06	0.0128	51.8	4.8402	1.1
2017-12-29	0.306609	-0.106447	-0.585594	0.0930648	7535.93	7824.77	2526.27	8497.85	6826.63	5838.45	3536.38	2327.07	1.67916e+06	0.0128	51.8	4.9352	1.1
2018-01-05	2.55741	0.08679	2.67674	0.073399	7712.02	7950.42	2533.47	8692.46	6946.27	5907.83	3557.2	2334.43	1.69024e+06	0.3	51.6	4.3756	1.1
2018-01-12	1.0965	0.0273934	2.08397	0.049006	7770.51	7992.92	2534.49	8726.89	6988.31	5931.84	3565.94	2335.81	1.69024e+06	0.3	51.6	4.1134	1.1
2018-01-19	1.71841	0.0297457	1.42944	0.0259647	7728.36	7949.57	2535.83	8627.62	6927.6	5893.74	3570.61	2337.55	1.69024e+06	0.3	51.6	4.1113	1.1
2018-01-26	2.01455	0.0974052	2.23794	0.074553	7887.72	8072.36	2540.76	8810.88	7072.74	5988.59	3587.75	2345.18	1.69024e+06	0.3	51.6	4.1257	1.1
2018-02-02	-2.6994	0.0342974	-2.5122	0.07618	7649.96	7911.42	2541.39	8548.97	6896.8	5919.6	3577.07	2343.11	1.72081e+06	0.6	51.3	4.1293	1.1
2018-02-09	-9.59625	0.0572254	-10.0809	0.0791575	6973.92	7420.95	2537.51	7802.09	6289.15	5564.04	3519.66	2331.75	1.72081e+06	0.6	51.3	4.074	1.1
2018-02-14	2.21442	0.0827219	3.28873	0.0794682	7264.54	7629.1	2542.36	8128.42	6535.82	5730.35	3545.11	2338.5	1.72081e+06	0.6	51.3	4.0751	1.1
2018-02-23	2.80903	0.126178	2.62487	0.128783	7445.59	7759.61	2546.79	8331.25	6696.54	5833.58	3561.99	2343.83	1.72081e+06	0.6	51.3	4.0557	1.1
2018-03-02	-1.04882	0.248452	-1.34185	0.012247	7464.8	7781.91	2549.22	8372.48	6696.45	5829.87	3558.64	2343.67	1.72907e+06	1.2	50.3	4.0451	1.1
2018-03-09	1.61736	0.110595	2.30064	0.0751028	7649.36	7926.49	2552.67	8591.25	6860.49	5925.85	3572.94	2346.61	1.72907e+06	1.2	50.3	4.3265	1.1
2018-03-16	-1.12736	0.0514471	-1.27633	0.0578783	7566.35	7860.88	2553.82	8506.03	6783.7	5884.54	3568.62	2346.8	1.72907e+06	1.2	50.3	4.5101	1.1
2018-03-23	-3.58182	0.233271	-3.7345	0.119828	7230.99	7621.6	2558.31	8124.15	6494.02	5697.47	3549.65	2346.15	1.72907e+06	1.2	50.3	4.4364	1.1
2018-03-30	0.511799	0.121832	-0.164863	0.121032	7400.31	7758.04	2562.15	8371.14	6678.38	5816.11	3559.61	2352.15	1.72907e+06	1.2	50.3	4.2884	1.1
2018-04-04	-1.19238	0.136166	-1.11928	0.107711	7316.38	7692.55	2566.51	8261.21	6594.46	5765.72	3558.38	2355.83	1.73986e+06	-1.1	51.5	4.0597	1.1
2018-04-13	0.892357	0.120109	0.42237	0.191095	7335.75	7708.88	2572.58	8296.48	6616.68	5776.46	3564.93	2361.16	1.73986e+06	-1.1	51.5	3.825	1.1
2018-04-20	-2.77012	0.355488	-2.84903	0.229626	7163.4	7576.74	2581.8	8092.34	6463.21	5695.25	3557.28	2366.67	1.73986e+06	-1.1	51.5	3.761	1.1
2018-04-27	0.348004	-0.0245789	-0.105769	0.123802	7161.59	7579.38	2578.89	8124.86	6474.75	5678.42	3553.86	2363	1.73986e+06	-1.1	51.5	3.899	1.1
2018-05-04	0.285566	0.147998	0.471711	0.0811113	7225.4	7643.65	2580.51	8206.21	6547	5731.16	3560.2	2365.11	1.73768e+06	-0.2	51.4	3.851	1.1
2018-05-11	2.33675	0.052813	2.60267	0.0612447	7379.13	7749.29	2580.09	8360.66	6657.49	5815.56	3573.32	2365.98	1.73768e+06	-0.2	51.4	3.799	1.1
2018-05-18	0.949659	0.0603345	0.780446	0.0481374	7420.39	7778.54	2578.91	8417.9	6698.27	5831.69	3575.84	2364.11	1.73768e+06	-0.2	51.4	3.833	1.1
2018-05-25	-1.62841	0.134469	-2.21789	0.0455383	7303.96	7707.9	2580.63	8334.07	6635.34	5764.26	3566.16	2363.16	1.73768e+06	-0.2	51.4	3.847	1.1
2018-06-01	-2.10632	0.0952173	-1.20291	0.0885524	7177.21	7604.16	2579.2	8156.77	6504.83	5683.33	3558.38	2359.46	1.74306e+06	-0.2	51.9	3.966	1.1
2018-06-08	-0.259806	0.00509932	0.2394	0.0642654	7226.16	7668.83	2579.55	8218.14	6576.83	5730.39	3564.22	2359.61	1.74306e+06	-0.2	51.9	4.054	1.1
2018-06-15	-1.47521	0.0588214	-0.692719	0.0843315	7107.18	7564.69	2580.42	8035.46	6448.83	5667.81	3558.53	2358.77	1.74306e+06	-0.2	51.9	4.126	1.1
2018-06-22	-4.37276	0.151001	-3.85059	0.0842605	6879.54	7401.36	2581.29	7794.01	6277.02	5576.4	3545.17	2358.45	1.74306e+06	-0.2	51.9	4.151	1.1
2018-06-29	-1.46525	0.219467	-2.71329	0.0753443	6830.65	7351.11	2587.4	7779.45	6247.19	5535.9	3542.71	2363.61	1.74306e+06	-0.2	51.9	4.031	1.1
2018-07-06	-3.51861	0.187133	-4.15444	0.0941553	6548.17	7127.5	2594.14	7456.74	6008.06	5370.52	3530.58	2367.07	1.77018e+06	-0.1	51.5	3.446	1.1
2018-07-13	3.056	0.104311	3.79086	0.0798378	6882.82	7407.65	2598.76	7857.44	6323.14	5555.25	3557.45	2374.77	1.77018e+06	-0.1	51.5	3.208	1.1
2018-07-20	-0.0675513	0.169955	0.00584363	0.182772	6845.78	7382.67	2605.67	7819.6	6294.28	5531.63	3562.33	2381.61	1.77018e+06	-0.1	51.5	3.183	1.1
2018-07-27	1.56657	0.0608873	0.811164	0.13279	6858.87	7377.59	2612.6	7792.4	6257.73	5526.66	3568.08	2387.13	1.77018e+06	-0.1	51.5	3.035	1.1
2018-08-03	-4.6336	0.147015	-5.84861	0.231232	6415.01	7032.42	2620.95	7302.38	5880.59	5280.6	3546.02	2391.66	1.7762e+06	0.3	51.2	2.837	1.1
2018-08-10	2.00212	-0.00432291	2.70671	0.207101	6593.51	7141.65	2621.84	7448.01	6001.36	5350.05	3556.83	2393.95	1.7762e+06	0.3	51.2	2.616	1.1
2018-08-17	-4.51985	-0.0734326	-5.1512	0.105855	6255.34	6865.26	2614.87	7080.52	5723.29	5170.07	3527.55	2384.43	1.7762e+06	0.3	51.2	2.653	1.1
2018-08-24	2.26548	0.0637525	2.96366	0.106468	6404.35	6980.33	2617.78	7231.49	5839.89	5250.32	3539.89	2387.98	1.7762e+06	0.3	51.2	2.738	1.1
2018-08-31	-0.153178	0.0386715	0.275729	0.119394	6399.46	6974.93	2619.83	7216.12	5833.77	5254.92	3542.05	2389.69	1.78867e+06	0.7	51.3	2.72	1.1
2018-09-07	-0.842095	-0.00162069	-1.7052	0.119433	6311.02	6893.1	2619.4	7117.43	5758.68	5195.9	3535.6	2388.24	1.78867e+06	0.7	51.3	2.712	1.1
2018-09-14	-0.764445	0.0528835	-1.08473	0.0917827	6192.25	6754.13	2619.39	6930.83	5600.91	5092.38	3526.11	2385.95	1.78867e+06	0.7	51.3	2.756	1.1
2018-09-21	4.3198	0.0401966	5.19404	0.109614	6456.76	6964.89	2622.67	7195.44	5809.46	5241.11	3547.77	2391.38	1.78867e+06	0.7	51.3	2.754	1.1
2018-09-28	0.853098	0.101591	0.832119	0.1305	6490.19	6997.45	2625.76	7238.2	5838.8	5244.45	3554.13	2395.23	1.78867e+06	0.7	51.3	2.8	1.1
2018-10-12	-7.60053	0.155586	-7.7973	0.182282	6024.35	6588.87	2630.43	6640.6	5400.76	4935.52	3523.35	2393.25	1.80167e+06	0.7	50.8	2.682	1.1
2018-10-19	-2.16529	0.0567662	-1.12847	0.101558	5951.17	6506.91	2633.27	6522.31	5317.41	4890.42	3518.59	2394.83	1.80167e+06	0.7	50.8	2.655	1.1
2018-10-26	1.89697	0.117952	1.23414	0.0899627	5968.75	6505.39	2636.71	6537.2	5325.3	4909.91	3525.12	2398.67	1.80167e+06	0.7	50.8	2.673	1.1
2018-11-02	2.98707	0.10999	3.67435	0.13276	6234.31	6705.03	2641.36	6826.81	5539.57	5046.78	3544.76	2405.18	1.79556e+06	0.2	50.2	2.694	1.1
2018-11-09	-2.89951	0.164208	-3.73228	0.141811	6062.45	6583.86	2644.04	6680.43	5414.76	4958.77	3536.92	2406.51	1.79556e+06	0.2	50.2	2.671	1.1
2018-11-16	3.08742	0.20735	2.84865	0.19591	6263.68	6749.91	2652.64	6921.01	5589.41	5093.27	3559.08	2418.31	1.79556e+06	0.2	50.2	2.684	1.1
2018-11-23	-3.71865	0.108868	-3.50552	0.156198	6028	6553.51	2653.62	6640.57	5387.81	4958.74	3543.91	2415.33	1.79556e+06	0.2	50.2	2.691	1.1
2018-11-30	0.337447	0.138668	0.929379	0.134828	6089.83	6594.22	2655.88	6707.65	5424.24	4976.5	3548.38	2419.68	1.81318e+06	-0.3	50	2.701	1.1
2018-12-07	0.68388	0.354667	0.279718	0.114884	6095.09	6617.78	2661.41	6738.39	5445.17	4992.98	3556.2	2425.92	1.81318e+06	-0.3	50	2.828	1.1
2018-12-14	-0.466133	0.0808662	-0.492013	0.134314	6053.34	6593.57	2660.71	6689.24	5413.72	4979.12	3554.47	2424.55	1.81318e+06	-0.3	50	2.966	1.1
2018-12-21	-2.98758	0.0701179	-4.31205	0.128318	5815.07	6396.46	2659.37	6448.38	5225.62	4858.6	3538.91	2420.92	1.81318e+06	-0.3	50	3.154	1.1
2018-12-28	-0.888401	0.197467	-0.618655	0.107799	5789.84	6389.57	2663.32	6430.71	5217.02	4854.6	3544.28	2426.07	1.81318e+06	-0.3	50	3.492	1.1
2019-01-04	0.840933	0.151458	0.837708	0.147682	5804.55	6378.34	2671.76	6423.39	5212.72	4854.74	3552.7	2433.94	1.82674e+06	0	49.4	3.01	1.1
2019-01-11	1.54931	0.0632421	1.94027	0.152419	5922.74	6476.49	2680.36	6551.29	5297.67	4913.74	3569.98	2443.71	1.82674e+06	0	49.4	2.772	1.1
2019-01-18	1.65141	0.153424	2.3716	0.155896	6044.34	6568.73	2683.39	6661.43	5379.52	4964.04	3580.24	2446.75	1.82674e+06	0	49.4	2.777	1.1
2019-01-25	0.220254	0.10627	0.514356	0.113764	6084.31	6614.35	2682.11	6716.24	5424.09	4991.7	3585.79	2449.05	1.82674e+06	0	49.4	2.819	1.1
2019-02-01	0.634537	0.171188	1.97607	0.13068	6172.66	6694.01	2686.97	6785.46	5489.73	5042.33	3596.65	2454.54	1.86594e+06	0.5	49.5	2.835	1.1
2019-02-15	2.45023	0.140951	2.81172	0.228952	6355.24	6853.45	2693.7	7005.26	5652.51	5135.51	3614.67	2462.59	1.86594e+06	0.5	49.5	2.698	1.1
2019-02-22	4.54227	0.06804	5.43365	0.136926	6671.96	7109.34	2696.21	7351.85	5920.26	5296.98	3644.47	2470.59	1.86594e+06	0.5	49.5	2.656	1.1
2019-03-01	6.7676	0.0469828	6.5224	0.102904	6998.47	7345.04	2693.33	7683.45	6183.54	5442.68	3669.2	2473.71	1.86743e+06	1	49.2	2.7	1.1
2019-03-08	-0.806398	0.0555361	-2.45713	0.104944	6937.21	7342.68	2694.38	7718.53	6216.53	5451.38	3668.48	2475.65	1.86743e+06	1	49.2	2.712	1.1
2019-03-15	1.74721	0.0649505	2.39027	0.11743	7134.55	7504.41	2693.91	7932.88	6370.15	5527.44	3685.01	2477.54	1.86743e+06	1	49.2	2.81	1.1
2019-03-22	2.72681	0.0739979	2.37106	0.121093	7321.01	7643.88	2696.84	8126.03	6517.91	5607.07	3711.44	2485.37	1.86743e+06	1	49.2	2.884	1.1
2019-03-29	-0.431381	0.157086	1.00527	0.106155	7403.21	7716.36	2705.63	8184.51	6580.23	5636.18	3718.57	2490.14	1.86743e+06	1	49.2	2.819	1.1
2019-04-04	5.04127	-0.000116263	4.90374	0.0748356	7711.43	7947.9	2704.01	8520.35	6831.59	5779.27	3751.45	2495.19	1.88941e+06	-0.4	50.5	2.664	1.1
2019-04-12	-1.78483	-0.00668515	-1.81216	0.0932459	7544.8	7791.32	2701	8320.67	6659.57	5694.09	3727.58	2487.49	1.88941e+06	-0.4	50.5	2.686	1.1
2019-04-19	2.57703	-0.0118597	3.30919	0.0798444	7730.37	7919.38	2700.07	8497.34	6789.95	5759.5	3743.1	2487.32	1.88941e+06	-0.4	50.5	2.79	1.1
2019-04-26	-5.63772	-0.0165706	-5.61405	0.0926064	7378.83	7657.89	2696.01	8143.35	6531.85	5620.04	3699.1	2476.14	1.88941e+06	-0.4	50.5	2.859	1.1
2019-04-30	-0.261146	0.0322744	0.615441	0.0673708	7394.32	7679.32	2697.47	8129.91	6531.04	5631.85	3704.44	2477.69	1.88467e+06	0.1	50.1	2.856	1.1
2019-05-10	-4.51959	0.131323	-4.67033	0.130006	7108.62	7470.89	2704.65	7845.54	6313.13	5522.51	3687.11	2482.04	1.88467e+06	0.1	50.1	2.72	1.1
2019-05-17	-1.93638	0.066011	-2.18983	0.110893	7002.25	7394.99	2708.63	7728.79	6231.85	5486.36	3681.33	2483.9	1.88467e+06	0.1	50.1	2.705	1.1
2019-05-24	-1.0166	0.0613259	-1.50317	0.117006	6869.72	7266	2708.21	7562.19	6102.1	5432.53	3669.35	2481.72	1.88467e+06	0.1	50.1	2.779	1.1
2019-05-31	1.60187	0.0532287	0.998226	0.104109	6967.78	7364.52	2708.57	7709.04	6208.38	5484.03	3677.27	2482.09	1.89115e+06	0	49.4	2.816	1.1
2019-06-06	-2.44587	0.116195	-1.79381	0.0834342	6769.42	7193.18	2708.77	7466.64	6022.8	5396.94	3660.22	2478.91	1.89115e+06	0	49.4	2.841	1.1
2019-06-14	1.91585	0.126421	2.53044	0.118204	6941.92	7336.21	2710.51	7647.24	6164.07	5462.37	3677.55	2482.02	1.89115e+06	0	49.4	2.898	1.1
2019-06-21	4.16402	0.154069	4.89916	0.089605	7265.99	7594.42	2717.35	7979.38	6418.19	5596.73	3716.52	2492.18	1.89115e+06	0	49.4	2.852	1.1
2019-06-28	-0.769552	0.0416761	-0.217818	0.115977	7306.74	7655.51	2720.07	8038.69	6483.26	5623.33	3726.37	2496.48	1.89115e+06	0	49.4	2.684	1.1
2019-07-05	1.08029	0.11459	1.76745	0.0937673	7422.45	7766.37	2726.09	8189.05	6594.85	5685.39	3745.42	2503.08	1.92136e+06	-0.1	49.4	2.463	1.1
2019-07-12	-2.6739	0.0786691	-2.16972	0.103052	7291.11	7666.77	2726.68	8040.93	6491.07	5639.18	3732.16	2501.9	1.92136e+06	-0.1	49.4	2.487	1.1
2019-07-19	-0.216533	0.0559177	-0.0203742	0.114885	7283.46	7657.2	2728.43	8040.36	6486.48	5636.48	3732.48	2503.7	1.92136e+06	-0.1	49.4	2.591	1.1
2019-07-26	0.695588	0.0974416	1.32916	0.103471	7428.21	7813.59	2732.11	8244.39	6654.14	5729.21	3766.63	2509.3	1.92136e+06	-0.1	49.4	2.597	1.1
2019-08-02	-2.60494	0.110572	-2.88011	0.103621	7267.18	7704.77	2736.41	8109.92	6549.29	5685.05	3756.69	2512.77	1.91941e+06	0.4	49.7	2.6	1.1
2019-08-09	-3.2458	0.179315	-3.03963	0.152659	7096.85	7593.2	2740.34	7955.65	6437.01	5640.76	3749.66	2515.31	1.91941e+06	0.4	49.7	2.571	1.1
2019-08-16	1.76847	0.129401	2.1194	0.120668	7292.48	7785.77	2744.39	8192.99	6631.34	5714.31	3774.44	2521.41	1.91941e+06	0.4	49.7	2.653	1.1
2019-08-23	2.60645	0.0919582	2.97329	0.143277	7527.68	7977.86	2746	8447.25	6817.18	5783.83	3797.48	2525.6	1.91941e+06	0.4	49.7	2.663	1.1
2019-08-30	-0.386164	0.0999398	-0.556877	0.114211	7535.75	8016.89	2745.7	8468.35	6843.2	5794.53	3798.97	2525.72	1.91941e+06	0.4	49.7	2.661	1.1
2019-09-06	3.92777	0.140359	3.91941	0.103818	7811.95	8225.48	2750.7	8784.52	7070.62	5892.45	3834.52	2534.83	1.93549e+06	0.7	49.5	2.681	1.1
2019-09-12	1.0546	0.0386359	0.604593	0.111367	7848.54	8242.96	2751.69	8834.34	7094.45	5903.34	3839.63	2536.11	1.93549e+06	0.7	49.5	2.682	1.1
2019-09-20	-0.817766	0.0394767	-0.924604	0.11596	7836.13	8271.77	2752.16	8866.61	7121.87	5912.78	3835.83	2535.15	1.93549e+06	0.7	49.5	2.719	1.1
2019-09-27	-2.47068	0.0627272	-2.10887	0.0964718	7654.52	8132.85	2750.64	8665.57	6985.29	5862.88	3818.3	2533.25	1.93549e+06	0.7	49.5	2.75	1.1
2019-09-30	-0.920064	0.0339655	-0.989583	0.0437161	7581.89	8071.66	2751.24	8589.79	6924.33	5842.39	3814.16	2533.02	1.95225e+06	0.9	49.8	2.762	1.1
2019-10-11	2.3567	0.193868	2.54808	0.152198	7753.95	8233.29	2754.64	8795.69	7085.22	5913.09	3836.43	2538.46	1.95225e+06	0.9	49.8	2.703	1.1
2019-10-18	-1.1943	-0.163528	-1.08258	0.117942	7675.16	8185.56	2754.55	8719.76	7032.2	5894.48	3827.31	2537.51	1.95225e+06	0.9	49.8	2.713	1.1
2019-10-25	0.571497	0.181052	0.708502	0.0984018	7716.54	8214.99	2753.63	8774.03	7064.1	5912.47	3830.7	2537.35	1.95225e+06	0.9	49.8	2.774	1.1
2019-11-01	0.110544	-0.0563948	1.42668	0.0897752	7831.51	8328.62	2750.09	8906.4	7172.83	5952.09	3840.48	2534.92	1.9456e+06	0.9	49.3	2.775	1.1
2019-11-08	0.202343	0.0556872	0.521799	0.0756034	7903.13	8408.54	2753.3	9019.17	7254.72	5982.7	3855.48	2539.85	1.9456e+06	0.9	49.3	2.759	1.1
2019-11-15	-2.4574	0.0550309	-2.41433	0.0897955	7773.66	8327.2	2755.67	8902.26	7175.82	5950.72	3842.4	2539.97	1.9456e+06	0.9	49.3	2.788	1.1
2019-11-22	-0.209408	0.210911	-0.698834	0.0702135	7735.51	8277.81	2761.33	8884.04	7136.61	5939.08	3847.36	2545.05	1.9456e+06	0.9	49.3	2.7925	1.1
2019-11-29	-0.461205	0.0455295	-0.553876	0.111497	7665.92	8210.27	2762.86	8802.51	7072.43	5910.2	3842.34	2546.03	1.9456e+06	0.9	49.3	2.783	1.1
2019-12-06	1.39389	0.0308303	1.92533	0.0853058	7844.81	8396.46	2764.94	9040.01	7259.85	5966.11	3863.02	2550.05	1.96143e+06	0.4	50.2	2.83	1.1
2019-12-13	1.91149	0.0555795	1.68707	0.0589364	7952.73	8497.08	2768.53	9180.96	7373.4	6000.62	3886.03	2556.37	1.96143e+06	0.4	50.2	2.913	1.1
2019-12-20	1.25557	0.0971676	1.23561	0.0610009	8021.45	8546.65	2771.74	9258.5	7424.06	6020.92	3902.02	2561.54	1.96143e+06	0.4	50.2	2.997	1.1
2019-12-27	0.00325797	0.214229	0.118865	0.110725	8033.22	8579.06	2773.5	9307.13	7451.56	6030.35	3913.94	2569.33	1.96143e+06	0.4	50.2	2.991	1.1
2020-01-03	2.62061	0.100817	3.05659	0.0991188	8274.35	8793.86	2777.09	9603.17	7669.44	6091.83	3948.98	2577.78	1.98649e+06	0	50.2	2.842	1.1
2020-01-10	0.275794	0.117859	0.439569	0.110577	8406.31	8946.21	2781.94	9816.9	7825	6140.3	3965.95	2583.34	1.98649e+06	0	50.2	2.619	1.1
2020-01-17	-0.543131	0.134223	-0.200133	0.115515	8463.22	9025.66	2783.15	9940.82	7923.63	6160.7	3973.62	2584.99	1.98649e+06	0	50.2	2.808	1.1
2020-01-23	-3.21793	0.209531	-3.63314	0.119852	8257.38	8870.28	2785.96	9769.05	7799.3	6105.43	3952.93	2586.22	1.98649e+06	0	50.2	2.822	1.1
2020-02-07	-3.37858	0.541171	-2.59827	0.216259	8219.36	8921.12	2799.32	9853.2	7866.67	6020.42	3960.84	2597.67	2.02307e+06	1.4	50	2.628	1.1
2020-02-14	1.42714	0.0334422	2.25302	0.161917	8396.54	9110.57	2806.05	10098.7	8051.14	6093.03	3994.19	2606.84	2.02307e+06	1.4	50	2.416	1.1
2020-02-21	4.20505	-0.203656	4.05634	0.130106	8789.61	9477.91	2810.71	10618.9	8437.89	6203.62	4049.83	2618.73	2.02307e+06	1.4	50	2.343	1.1
2020-02-28	-5.24285	0.350652	-5.0474	0.135209	8337.68	9095.86	2813.24	10095.1	8041.81	6097.84	3999.13	2614.63	2.02307e+06	1.4	50	2.301	1.1
2020-03-06	5.35386	0.245936	5.03695	0.162844	8719.9	9406.69	2819.85	10533.4	8341.96	6208.45	4051.26	2625.71	2.03083e+06	0.8	35.7	2.126	1.1
2020-03-13	-4.84707	0.474932	-5.87638	0.155171	8208.04	8933.73	2817.8	9897.84	7876.51	6079.39	3984.24	2617.28	2.03083e+06	0.8	35.7	2.119	1.1
2020-03-20	-4.91123	0.0657325	-6.21488	0.109637	7752.51	8540.03	2815.45	9406.56	7506.85	5967.9	3934.82	2612.06	2.03083e+06	0.8	35.7	1.993	1.1
2020-03-27	0.968274	0.242464	1.55579	0.11059	7833.69	8624.12	2822.86	9478.34	7559.65	6013.47	3952.68	2617.65	2.03083e+06	0.8	35.7	1.857	1.1
2020-04-03	-0.296367	0.149705	0.0851145	0.101974	7848.35	8649.66	2829.17	9510.3	7585.16	6022.38	3955.01	2621.18	2.08092e+06	-1.2	52	1.741	1.1
2020-04-10	1.18104	0.227967	1.50705	0.153567	7986.85	8782.82	2848.7	9669.8	7708.77	6074.82	3980.43	2636.83	2.08092e+06	-1.2	52	1.4	1.1
2020-04-17	1.49692	0.113587	1.86536	0.170195	8162.24	8956.5	2854.83	9911.08	7889.33	6127.19	4003.95	2642.16	2.08092e+06	-1.2	52	1.308	1.1
2020-04-24	-1.05567	0.172794	-1.10731	0.182182	8126.97	8951.85	2861.22	9887.07	7875.7	6138.24	4006.17	2647.1	2.08092e+06	-1.2	52	1.302	1.1
2020-04-30	1.83558	0.114303	3.04467	0.137013	8341.33	9160.37	2864.25	10156.4	8077.13	6193.63	4032.09	2651.32	2.09353e+06	-0.9	50.8	1.314	1.1
2020-05-08	1.23291	0.146849	1.30463	0.120577	8521.26	9346.94	2859.98	10414.9	8270.9	6248.13	4045.75	2648.59	2.09353e+06	-0.9	50.8	1.3	1.1
2020-05-15	-0.928584	-0.0613204	-1.2818	0.116834	8517.29	9371.49	2855.48	10450.3	8307.41	6253.78	4034.38	2642.58	2.09353e+06	-0.9	50.8	1.3	1.1
2020-05-22	-1.90671	-0.0436396	-2.26824	0.11874	8315.31	9188.93	2852.73	10194.6	8116.01	6212.3	4011.32	2635.87	2.09353e+06	-0.9	50.8	1.307	1.1
2020-05-29	1.37132	-0.0521388	1.12339	0.0924566	8478.31	9371.66	2844.83	10447	8299.96	6273.61	4025.68	2631.75	2.09353e+06	-0.9	50.8	1.43	1.1
2020-06-05	2.7503	-0.0348138	3.47109	0.0676791	8769.32	9608.29	2825.55	10780.7	8546.67	6323.88	4035.84	2618.16	2.10018e+06	-0.8	50.6	1.582	1.1
2020-06-12	-0.37732	0.0392065	0.0457857	0.0393747	8838.69	9725.88	2830.88	10918.5	8657.76	6360.07	4049.79	2622.23	2.10018e+06	-0.8	50.6	1.899	1.1
2020-06-19	1.64033	-0.0638225	2.38882	0.0715141	9130.26	9996.12	2829.81	11301.1	8939.02	6432.89	4076.69	2624.36	2.10018e+06	-0.8	50.6	2.048	1.1
2020-06-24	0.401545	-0.104284	0.982748	0.0441712	9282.44	10161.3	2827.46	11508.2	9100.32	6469.69	4090.33	2622.51	2.10018e+06	-0.8	50.6	2.098	1.1
2020-07-03	5.81504	0.046659	6.77958	0.0306948	9730.67	10510.8	2836.77	11974.7	9450.18	6576.72	4147.17	2636.16	2.13495e+06	-0.1	50.9	2.011	1.1
2020-07-10	7.31124	-0.194824	7.54679	0.0460484	10560.9	11306.3	2825.37	13019.3	10242.5	6768.74	4231.56	2635.94	2.13495e+06	-0.1	50.9	2.035	1.1
2020-07-17	-5.00081	0.0419511	-4.38516	0.0509427	10190.8	11054.5	2822.2	12686	10000.8	6733.98	4209.69	2628.04	2.13495e+06	-0.1	50.9	2.198	1.1
2020-07-24	-0.540125	0.132497	-0.860565	0.0139676	10120.5	11012.6	2832.58	12627.8	9962.61	6732.88	4221.76	2637.21	2.13495e+06	-0.1	50.9	2.245	1.1
2020-07-31	3.54227	0.0618852	4.2049	0.0682449	10634.5	11540.7	2834.49	13328.4	10517.7	6860.38	4284.01	2644.09	2.12546e+06	0.6	51.1	2.295	1.1
2020-08-07	1.33017	0.0273901	0.274332	0.059557	10669.7	11573.7	2836.8	13406.9	10569.4	6868.18	4291.06	2648.84	2.12546e+06	0.6	51.1	2.286	1.1
2020-08-14	0.180785	0.130889	-0.0700393	0.0331666	10562.5	11435.2	2839.05	13210.6	10423.3	6839.22	4288.19	2648.56	2.12546e+06	0.6	51.1	2.306	1.1
2020-08-21	0.612592	-0.0529982	0.302134	0.0768497	10571.9	11475.9	2839.04	13274.9	10480.3	6858.51	4297.38	2649.46	2.12546e+06	0.6	51.1	2.339	1.1
2020-08-28	0.684007	-0.103918	2.6579	0.0757377	10850	11821.1	2835.87	13684.4	10801.9	6946.75	4326.82	2647.97	2.12546e+06	0.6	51.1	2.366	1.1
2020-09-04	-1.42311	0.057902	-1.52853	0.0411588	10697.1	11683.1	2834.2	13518.9	10659.6	6917.2	4317.75	2646.64	2.13684e+06	0.4	51	2.399	1.1
2020-09-11	-2.8319	0.0432508	-2.99643	0.0561503	10262.9	11259.3	2832.71	12954.3	10235.4	6817.3	4281.04	2640.54	2.13684e+06	0.4	51	2.564	1.1
2020-09-18	2.38452	0.0471723	2.37301	0.0667927	10467.7	11460.1	2836.88	13270.8	10458.7	6867.62	4308.73	2645.76	2.13684e+06	0.4	51	2.609	1.1
2020-09-25	-3.55508	0.0768513	-3.52679	-0.059839	10184.5	11193	2834.81	12901.1	10182.7	6799.35	4277.73	2640.47	2.13684e+06	0.4	51	2.655	1.1
2020-09-30	-0.0424238	0.0455288	0.380167	0.138791	10285.5	11310.2	2836.78	13050.8	10294.8	6825.98	4288.47	2643.69	2.16408e+06	0.2	51.5	2.68	1.1
2020-10-09	1.67878	0.0715673	2.04355	0.108239	10561.7	11560.6	2839.62	13439.4	10565.1	6880.16	4310.69	2647.98	2.16408e+06	0.2	51.5	2.668	1.1
2020-10-16	1.96456	-0.0340111	2.36128	0.0602514	10745.5	11717.6	2842.83	13656.3	10717	6929.39	4335.97	2653.16	2.16408e+06	0.2	51.5	2.632	1.1
2020-10-23	-1.74924	0.0275786	-1.5274	0.0783522	10429.6	11386.1	2844.56	13190.5	10387.8	6853.95	4317.11	2652.74	2.16408e+06	0.2	51.5	2.653	1.1
2020-10-30	-1.63102	-0.0900834	-0.490714	0.0411994	10564.1	11588.9	2846.52	13405	10561.4	6892.21	4326.3	2655.08	2.16408e+06	0.2	51.5	2.689	1.1
2020-11-06	2.71749	0.0589076	4.05475	0.0394111	10935.7	11931	2850.81	13880	10918.6	6977.8	4366.54	2661.49	2.14972e+06	-0.3	51.4	2.64	1.1
2020-11-13	-0.062026	0.00185684	-0.590834	-0.0119112	10866.2	11871.4	2845.89	13789.3	10863.5	6976.6	4358.95	2656.38	2.14972e+06	-0.3	51.4	2.679	1.1
2020-11-20	2.0429	-0.0986293	1.77969	-0.00643927	10944.8	11929.1	2840.26	13873.9	10932.1	7003.96	4367.55	2651.64	2.14972e+06	-0.3	51.4	2.702	1.1
2020-11-27	0.905354	0.075767	0.758135	0.0818243	10865	11820.3	2843.31	13739.6	10836.7	6986.87	4370.86	2654.24	2.14972e+06	-0.3	51.4	2.734	1.1
2020-12-04	1.06429	0.0730877	1.7096	0.0666365	11130.4	12038.9	2848.68	14024.7	11040.6	7043.65	4390.39	2659.54	2.172e+06	-0.6	52.1	2.696	1.1
2020-12-11	-2.82735	0.0890276	-3.47987	0.0316684	10947.6	11911.3	2849.13	13832.2	10905.8	6999.97	4367.83	2657.83	2.172e+06	-0.6	52.1	2.712	1.1
2020-12-18	1.42522	0.0176152	2.25658	0.0736821	11251.6	12183.5	2854.2	14227.8	11217.4	7064.81	4394.82	2663.21	2.172e+06	-0.6	52.1	2.716	1.1
2020-12-25	0.0490913	0.0895325	0.840923	0.050584	11439.2	12438	2859.98	14533.6	11470.8	7116.93	4415.76	2669.69	2.172e+06	-0.6	52.1	2.702	1.1
2020-12-31	2.25247	0.117999	3.35729	0.0898817	11807.8	12770.2	2866.24	14950.6	11795.1	7201.18	4452.6	2685.32	2.1868e+06	0.7	51.9	2.702	1.1
2021-01-08	2.79404	0.134891	5.45243	0.0950126	12375.1	13320.8	2875.31	15633.2	12347.9	7332.25	4508.29	2695.66	2.1868e+06	0.7	51.9	2.468	1.1
2021-01-15	-0.10449	0.116505	-0.679645	0.103854	12187.1	13192.2	2876.71	15468.7	12194.7	7299.4	4502.35	2696.59	2.1868e+06	0.7	51.9	2.39	1.1
2021-01-22	1.13201	0.0698002	2.04641	0.0973446	12733.1	13766	2880.36	16291.7	12803.5	7396.19	4541.77	2701.93	2.1868e+06	0.7	51.9	2.503	1.1
2021-01-29	-3.42914	0.0133428	-3.9106	0.0831001	12165.7	13249.1	2867.27	15543.1	12257.8	7300.81	4491.16	2686.52	2.1868e+06	0.7	51.9	2.832	1.1
2021-02-05	0.380805	0.0236451	2.4561	0.0420547	12418.7	13526.7	2866.44	15862	12521.6	7369.96	4512.83	2683.99	2.21305e+06	1	51.3	2.753	1.1
2021-02-10	4.54062	0.0373027	5.91429	0.0632751	13111.6	14218.7	2873.57	16745.6	13231.4	7524.04	4576.07	2695.17	2.21305e+06	1	51.3	2.754	1.1
2021-02-19	1.12391	0.0620577	-0.497219	0.0989819	12908.4	13997.5	2875.86	16509.3	13020.5	7495.23	4568.49	2698.55	2.21305e+06	1	51.3	2.745	1.1
2021-02-26	-5.06166	-0.0730148	-7.64999	0.0611001	11758.5	12891.8	2872.38	15088.4	11926.1	7275.57	4492.54	2690.91	2.21305e+06	1	51.3	2.719	1.1
2021-03-05	-0.202153	0.0830418	-1.38595	0.0791864	11595	12711.2	2874.76	14892.3	11745.9	7233.47	4485.77	2693.15	2.23603e+06	0.6	50.6	2.597	1.1
2021-03-12	-1.39661	0.061309	-2.21208	0.0794422	11266.1	12410.2	2875.73	14532	11466.2	7188.17	4473.49	2693.58	2.23603e+06	0.6	50.6	2.563	1.1
2021-03-19	-1.40206	0.133909	-2.70652	0.0726581	11067.7	12236.8	2876.72	14323.2	11299	7154.87	4458.41	2693.91	2.23603e+06	0.6	50.6	2.577	1.1
2021-03-26	0.401311	0.0736219	0.617109	0.101258	11185.7	12313.5	2879.2	14432.9	11365.1	7160.5	4466.25	2695.77	2.23603e+06	0.6	50.6	2.569	1.1
2021-04-02	1.93269	0.0612525	2.4527	0.096074	11554.7	12668.7	2883.42	14888	11705.5	7227.44	4493.22	2701.35	2.27649e+06	-0.5	51.9	2.541	1.1
2021-04-09	-0.967606	0.0683405	-2.44538	0.0911827	11324.2	12444.6	2884.07	14669	11510.9	7196.04	4478.27	2702.02	2.27649e+06	-0.5	51.9	2.516	1.1
2021-04-16	-0.697237	0.178934	-1.37342	0.106197	11268	12365.9	2886.99	14557.6	11425.8	7176.12	4473.79	2703.98	2.27649e+06	-0.5	51.9	2.501	1.1
2021-04-23	1.38761	0.0612793	3.4085	0.0925072	11751.3	12811.2	2892.83	15164.6	11877.9	7265.36	4509.2	2710.66	2.27649e+06	-0.5	51.9	2.5	1.1
2021-04-30	-0.786076	0.0510169	-0.232977	0.0959414	11837.3	12908.6	2894.58	15305.4	11979.9	7283.04	4513.4	2712.39	2.26211e+06	-0.3	51.1	2.489	1.1
2021-05-07	-0.811821	0.050453	-2.4873	0.100274	11464.3	12547.4	2895.68	14843.6	11630.8	7233.59	4497.24	2713.31	2.26211e+06	-0.3	51.1	2.463	1.1
2021-05-14	2.09139	0.12666	2.29256	0.105858	11696	12687.4	2899.85	15046.9	11781.9	7259.02	4509.73	2717.61	2.26211e+06	-0.3	51.1	2.422	1.1
2021-05-21	-0.109424	0.136272	0.460968	0.0901717	11906.1	12898.4	2904.02	15340.5	12001.8	7296.79	4524.12	2722	2.26211e+06	-0.3	51.1	2.41	1.1
2021-05-28	3.27623	0.0546384	3.64112	0.080912	12298.3	13205.6	2908.5	15772.8	12323.1	7356.54	4554.93	2728.81	2.26211e+06	-0.3	51.1	2.404	1.1
2021-06-04	-0.248271	0.00600212	-0.729388	0.0501847	12422.6	13283.5	2910.11	15924.8	12415.7	7361.87	4556.78	2730.68	2.27554e+06	-0.2	51	2.377	1.1
2021-06-11	-0.0583711	-0.0533192	-1.08995	0.0729379	12377.7	13257.4	2909.33	15966.6	12440.6	7346.2	4556.95	2729.49	2.27554e+06	-0.2	51	2.384	1.1
2021-06-18	-1.801	0.0858388	-2.3396	0.103391	12249.2	13150	2907.04	15864	12353.3	7310.92	4542.71	2725.83	2.27554e+06	-0.2	51	2.398	1.1
2021-06-25	2.33937	0.126639	2.69483	0.0999461	12593.5	13466.2	2913.24	16351.3	12690.6	7369.28	4577.92	2734.8	2.27554e+06	-0.2	51	2.404	1.1
2021-07-02	-2.46156	-0.0610993	-3.03153	0.084938	12368.4	13266.2	2914.68	16152.4	12538.2	7324.07	4561.98	2735.23	2.31779e+06	-0.4	50.9	2.385	1.1
2021-07-09	0.151434	0.137905	-0.229892	0.087649	12548.6	13390.7	2922.02	16395.9	12728.9	7338.66	4581.02	2744.94	2.31779e+06	-0.4	50.9	2.351	1.1
2021-07-16	0.431763	0.312533	0.499791	0.093447	12695.2	13511.3	2928.93	16563.2	12844.7	7374.91	4598.61	2753.15	2.31779e+06	-0.4	50.9	2.318	1.1
2021-07-23	0.313412	0.178536	-0.108827	0.0269984	12769.6	13573.3	2934.9	16670.3	12957.1	7376.84	4610.84	2761.24	2.31779e+06	-0.4	50.9	2.318	1.1
2021-07-30	-4.31048	0.127147	-5.46367	0.079174	12281.9	13197.3	2934.57	16213.4	12634.8	7287.43	4579.61	2760.94	2.31779e+06	-0.4	50.9	2.331	1.1
2021-08-06	1.7917	0.241112	2.29456	0.0896647	12580.1	13408.7	2939.93	16563.1	12871.9	7320.21	4608.51	2768.36	2.30215e+06	0.3	50.4	2.278	1.1
2021-08-13	1.67922	-0.00111309	0.496147	0.128753	12539.8	13355.9	2941.41	16523.3	12819.2	7372.84	4620.91	2771.01	2.30215e+06	0.3	50.4	2.3	1.1
2021-08-20	-2.53008	0.142476	-3.5729	0.0956315	12064.8	12929.2	2940.99	15919.5	12392.9	7192.46	4592.64	2769.43	2.30215e+06	0.3	50.4	2.3	1.1
2021-08-27	2.76667	0.0656323	1.21141	0.141089	12360.1	13195.7	2943.67	16378.5	12744.3	7333.65	4620.16	2775.71	2.30215e+06	0.3	50.4	2.315	1.1
2021-09-03	1.69151	0.0625742	0.331862	0.0500762	12171.5	13005.7	2947.42	16089.7	12531	7318.29	4628.01	2781.37	2.31227e+06	0.1	50.1	2.31	1.1
2021-09-10	3.38875	0.0345714	3.51966	0.0091391	12599.5	13323	2951.3	16634.2	12906.1	7503.3	4665.85	2787.71	2.31227e+06	0.1	50.1	2.312	1.1
2021-09-17	-2.40727	0.0826467	-3.14313	0.006494	12316.6	13049	2946.44	16321.5	12625	7366.76	4634.34	2780.1	2.31227e+06	0.1	50.1	2.373	1.1
2021-09-24	-0.0248757	0.073761	-0.134114	0.0978314	12284.7	12995.8	2947.13	16242.5	12547.4	7336.11	4627.57	2781.1	2.31227e+06	0.1	50.1	2.408	1.1
2021-09-30	-1.24273	0.0396232	0.349627	0.0801387	12245.2	12986.6	2946.54	16119.4	12452.4	7290.39	4618.82	2778.16	2.34283e+06	0	49.6	2.439	1.1
2021-10-08	0.672609	0.0884973	1.30607	0.0717294	12240.8	12954.9	2947.67	16034.6	12377.4	7296.97	4618.91	2778.51	2.34283e+06	0	49.6	2.399	1.1
2021-10-15	-0.551211	-0.0153864	0.043966	0.0502289	12388.4	13080.4	2946.92	16183.2	12498.8	7339.81	4619.5	2776.29	2.34283e+06	0	49.6	2.3582	1.1
2021-10-22	0.286572	-0.00537552	0.559943	0.060981	12416.7	13127.6	2948.71	16247.4	12577	7311.81	4627.4	2778.74	2.34283e+06	0	49.6	2.37	1.1
2021-10-29	-0.98441	0.0251925	-1.02738	0.052149	12480.5	13193.9	2952.43	16327.4	12680.1	7320.23	4630.49	2782.64	2.34283e+06	0	49.6	2.398	1.1
2021-11-05	-1.57212	0.139894	-1.35318	-0.00476299	12333.9	13077.7	2956.73	16115.4	12523.5	7228.18	4628.22	2787.42	2.33616e+06	0.7	49.2	2.398	1.1
2021-11-12	1.36135	0.106602	0.950554	0.0602566	12529	13295.6	2960.43	16451.6	12798	7314.88	4652.96	2793.75	2.33616e+06	0.7	49.2	2.382	1.1
2021-11-19	0.601091	0.0952933	0.0344204	0.0406371	12574.1	13321.7	2963.06	16520.6	12829	7338.65	4662.33	2796.34	2.33616e+06	0.7	49.2	2.348	1.1
2021-11-26	0.104371	0.16394	-0.612079	0.0662696	12630.6	13325.1	2966.98	16582.9	12855	7345.6	4667.98	2800.93	2.33616e+06	0.7	49.2	2.353	1.1
2021-12-03	1.2161	0.053893	0.841357	0.0317791	12737.3	13389.8	2969.61	16648	12913.4	7404.97	4682.81	2805.41	2.35601e+06	0.4	50.1	2.357	1.1
2021-12-10	1.63318	0.00812152	3.14424	0.123172	12873.4	13499.5	2973.23	16757.2	12984.5	7444.25	4701.07	2807.72	2.35601e+06	0.4	50.1	2.36	1.1
2021-12-17	-0.92692	0.0607231	-1.98526	0.020497	12553.2	13230.9	2973.09	16365	12688.3	7368.4	4686.59	2808.12	2.35601e+06	0.4	50.1	2.368	1.1
2021-12-24	-0.393967	0.144202	-0.674402	0.0698532	12417.3	13138.6	2973.59	16188.1	12567.6	7324.73	4686.82	2809.23	2.35601e+06	0.4	50.1	2.416	1.1
2021-12-31	0.600375	0.161405	0.38665	0.0974562	12501.2	13253.3	2979	16389.6	12701.2	7391.84	4702.54	2815.33	2.3829e+06	-0.3	50.3	2.431	1.1
2022-01-07	-1.65485	0.0440578	-2.38857	0.0619152	11903.3	12687.4	2976.86	15577.1	12075.7	7223.77	4669.05	2812.25	2.3829e+06	-0.3	50.3	2.43	1.1
2022-01-14	-1.62833	0.154917	-1.9832	0.0733512	11797.9	12592	2977.86	15511.1	11992	7176.63	4653.87	2812.38	2.3829e+06	-0.3	50.3	2.429	1.1
2022-01-21	0.0372594	0.198283	1.11245	0.133551	11732.3	12517	2985.38	15335.4	11870.3	7217.17	4664.53	2820.13	2.3829e+06	-0.3	50.3	2.417	1.1
2022-01-28	-4.57417	0.171893	-4.5099	0.107321	11224.2	12099.5	2982.47	14719.3	11429.8	7038.3	4622.87	2816.47	2.3829e+06	-0.3	50.3	2.419	1.1
2022-02-11	3.01978	0.0847612	0.82439	0.186008	11102.4	11942.6	2984.95	14485	11246.2	7087.06	4631.31	2819.03	2.43102e+06	0.4	50.1	2.369	1.1
2022-02-18	0.803056	0.0533133	1.08316	0.0677367	11363.7	12139.5	2984.25	14834.3	11479.1	7088.55	4636.97	2815.96	2.43102e+06	0.4	50.1	2.323	1.1
2022-02-25	-1.1273	0.0804976	-1.67291	0.0526059	11372.4	12147	2982.4	14867.6	11496.2	7053.74	4623.94	2814.53	2.43102e+06	0.4	50.1	2.306	1.1
2022-03-04	-0.108857	0.0108763	-1.68352	0.0225007	11105.4	11895.3	2977.47	14523.5	11229.1	7022.28	4602.68	2808.41	2.44149e+06	0.6	50.2	2.3	1.1
2022-03-11	-3.99989	0.0026411	-4.22354	0.0183638	10720.6	11533.1	2970.06	14002	10837.2	6835.51	4553.44	2799.17	2.44149e+06	0.6	50.2	2.3	1.1
2022-03-18	-1.77277	0.0562384	-0.943221	0.0757368	10629.9	11468.6	2970.99	13919.8	10767.6	6779.63	4544.13	2800.93	2.44149e+06	0.6	50.2	2.303	1.1
2022-03-25	-1.19445	0.00978184	-2.14087	0.0199519	10407.7	11278.1	2967.74	13680.8	10573.3	6689.47	4526.56	2796.77	2.44149e+06	0.6	50.2	2.31	1.1
2022-04-01	2.194	0.12622	2.43339	0.0750147	10509	11352.1	2974.43	13785.7	10641.6	6758.7	4549.11	2804.55	2.49769e+06	0	49.5	2.307	1.1
2022-04-08	-0.94027	0.167203	-1.06149	0.0972207	10248.7	11125.9	2976.52	13423.7	10377.4	6705.87	4539.57	2805.87	2.49769e+06	0	49.5	2.295	1.1
2022-04-15	-1.24869	0.0531988	-0.993193	0.0455113	10052.9	10950	2977.88	13120.5	10157.3	6676.25	4526.84	2806.18	2.49769e+06	0	49.5	2.253	1.1
2022-04-22	-3.87157	0.0495605	-4.18973	0.0768344	9622	10592.3	2973.7	12565.5	9758.03	6520.91	4486.84	2801.13	2.49769e+06	0	49.5	2.213	1.1
2022-04-29	-1.29115	0.109278	0.0745331	0.0881298	9715.3	10725.4	2977	12721.8	9879.07	6553.71	4497.08	2804.78	2.49769e+06	0	49.5	2.125	1.1
2022-05-06	-1.4933	0.0899015	-2.67479	0.0763272	9505.49	10544.9	2976.73	12482.8	9693.38	6458.88	4478.93	2804.12	2.49971e+06	0.4	47.4	2.114	1.1
2022-05-13	2.75603	0.0495403	2.04116	0.0615857	9842.36	10829.7	2984.75	12943.3	10015.7	6562.5	4509.7	2812.96	2.49971e+06	0.4	47.4	2.015	1.1
2022-05-20	2.01936	0.0745565	2.23135	0.107053	10116.3	11075.6	2991.48	13282.7	10283.8	6691.37	4539.49	2820.38	2.49971e+06	0.4	47.4	1.932	1.1
2022-05-27	-0.518912	0.237529	-1.87122	0.108457	9902.6	10906.1	2993.9	13032.3	10103.6	6660.8	4531.48	2822.29	2.49971e+06	0.4	47.4	1.854	1.1
2022-06-02	2.0835	0.017274	2.20602	0.080686	10277.9	11247.7	2994	13513	10471.9	6747.15	4554.05	2822.98	2.52703e+06	-0.2	49.6	1.87	1.1
2022-06-10	2.79697	0.0521718	3.65382	0.0440061	10678.7	11570.1	2998.2	14011.6	10828	6911.95	4588.56	2827.91	2.52703e+06	-0.2	49.6	1.89	1.1
2022-06-17	0.972701	0.0530154	1.65253	0.0461463	10856.3	11681.9	3002.02	14218.1	10963.2	6910.26	4601.95	2834.29	2.52703e+06	-0.2	49.6	1.891	1.1
2022-06-24	0.993772	0.0715713	1.98949	0.0565391	11162	11955.5	3005.32	14622.5	11275	6963	4628.15	2839.44	2.52703e+06	-0.2	49.6	1.893	1.1
2022-07-01	1.13114	0.0260399	1.63707	0.0769829	11301.8	12081	3008.57	14789.3	11396.6	7094.61	4648.42	2843.36	2.58145e+06	0	50.2	1.887	1.1
2022-07-08	-0.931608	-0.0241918	-0.849324	0.0586571	11282.6	12058.2	3008.01	14791.2	11393.7	7044.26	4639.48	2843.06	2.58145e+06	0	50.2	1.807	1.1
2022-07-15	-3.81448	0.171072	-4.07005	0.0281964	10987.8	11825.7	3010.41	14441.6	11158.3	6923.15	4617.85	2845.32	2.58145e+06	0	50.2	1.774	1.1
2022-07-22	1.2984	0.0425928	-0.242277	0.0583795	10954.6	11820.3	3015.52	14431.8	11153	6917.14	4627.38	2850.51	2.58145e+06	0	50.2	1.757	1.1
2022-07-29	-0.511799	0.136504	-1.60756	0.0840628	10828.4	11747.9	3020.48	14336	11103.5	6911.52	4630.8	2856.1	2.58145e+06	0	50.2	1.737	1.1
2022-08-05	-0.805705	0.158647	-0.316318	0.0836148	10859.5	11771.7	3025.95	14385.6	11097.9	6845.81	4629.78	2860.5	2.57808e+06	0.5	49	1.594	1.1
2022-08-12	1.54511	0.0435182	0.82371	0.0694449	10943.4	11840	3026.8	14485.3	11175.7	6954.34	4645.16	2861.93	2.57808e+06	0.5	49	1.513	1.1
2022-08-19	-0.573999	0.311974	-0.956257	0.121538	10882.4	11817.2	3032.55	14466.2	11180.3	7010.34	4652.43	2867.34	2.57808e+06	0.5	49	1.492	1.1

## Sheet: data_2
Date	MKT	SMB	HML	RMW	CMA	UMD	Level	Slope	Curvature
2004-01-30	0.059575	0.030337	-0.009168	-0.015456	-0.004154	-0.028761	-0.0715527	-0.0614138	-1.61134
2004-02-27	0.062575	0.036975	-0.030411	-0.033925	0.028252	-0.072035	-0.746727	-0.878546	1.428
2004-03-31	0.038575	0.011965	0.023098	0.012098	-0.012616	-0.00295	-0.700814	-0.680561	0.356658
2004-04-30	-0.093425	0.005717	0.044357	0.033848	-0.007672	0.036989	-2.41827	-2.36762	1.27228
2004-05-31	-0.024425	0.017789	0.009169	-0.007255	-0.006396	-0.007052	-2.15912	-2.08818	2.02601
2004-06-30	-0.099425	-0.019167	0.026897	0.040985	-0.014084	0.05065	0.15219	0.456419	-0.624105
2004-07-30	-0.009425	-0.043147	-0.010706	0.024725	-0.010413	0.042518	1.89949	1.86897	-1.64294
2004-08-31	-0.037425	-0.0107	0.040199	0.019938	-0.001535	0.016556	-2.8334	-2.56902	2.68829
2004-09-30	0.046575	-0.007049	-0.012388	0.023017	-0.024931	0.03239	1.33743	1.55154	-1.00021
2004-10-29	-0.056425	-0.026689	0.006146	0.033457	-0.025071	0.03309	0.789701	0.687525	-0.973895
2004-11-30	0.014575	0.048523	-0.006444	-0.041727	0.006569	-0.049874	0.182462	0.233498	0.607035
2004-12-31	-0.062425	-0.023127	0.013524	0.034877	-0.0177	0.058984	-0.889222	-0.981134	1.063
2005-01-31	-0.063425	-0.002112	-0.001656	-0.000233	-0.003442	0.030788	1.24311	1.23291	-0.518543
2005-02-28	0.095575	0.005645	-0.005472	0.003305	-0.007213	-0.019455	-0.44843	-0.305602	1.20132
2005-03-31	-0.097425	-0.025167	0.015388	0.040289	-0.022779	0.087949	2.25225	2.06835	-0.834529
2005-04-29	-0.027425	-0.060476	0.023602	0.036711	-0.013572	0.069182	1.33207	1.41366	-0.627
2005-05-31	-0.083425	0.039766	-0.008689	-0.052814	0.009522	-0.102938	0.931581	0.931581	-0.670929
2005-06-30	0.012575	-0.013726	0.041936	0.025819	-0.013463	0.042578	2.24592	2.27654	-1.61458
2005-07-29	-0.005425	-0.081935	0.034754	0.056523	-0.02703	0.079709	1.67503	1.78733	-1.32315
2005-08-31	0.088575	0.096481	-0.01095	-0.056534	0.035956	-0.113201	0.128243	0.179347	0.560947
2005-09-30	-0.004425	0.03812	-0.024707	0.009322	-0.014053	-0.024334	0.374384	0.69139	0.0618822
2005-10-31	-0.061425	-0.002814	-0.006637	0.016679	-0.011499	0.025631	0.431881	0.596017	-0.20815
2005-11-30	0.002575	0.02094	0.019101	-0.00915	0.008391	-0.034611	-0.410477	-0.112491	-0.840539
2005-12-30	0.062575	-0.053849	0.012829	0.03264	-0.017727	0.051211	-0.176644	-0.176644	-0.443791
2006-01-25	0.080575	-0.010039	-0.005261	-0.013546	-0.021268	-0.006909	1.29768	1.39043	-0.241263
2006-02-28	0.038575	-0.010084	0.005643	-0.009744	0.005253	0.000292	0.436724	0.632721	-0.620346
2006-03-31	0.008575	-0.00279	-0.011607	0.025195	-0.01365	0.056404	0.154604	0.206284	0.0972554
2006-04-28	0.125575	-0.043482	0.021936	0.028586	-0.021079	0.120715	-1.09986	-0.986101	1.07362
2006-05-31	0.167575	0.104543	-0.016749	-0.09324	0.043754	-0.047982	0.0975515	0.242494	-0.0126449
2006-06-30	0.032575	0.040931	-0.013697	-0.018868	0.027144	-0.02303	-1.36439	-1.03261	0.735303
2006-07-31	-0.056425	0.059774	-0.005805	-0.02152	0.025436	-0.002608	-0.335935	-0.242312	0.3491
2006-08-31	0.0215	-0.006196	-0.014016	-0.007156	-0.003142	0.024355	0.55517	0.430222	-0.680118
2006-09-29	0.0465	0.018138	-0.012893	-0.010527	0.008634	-0.002382	0.581682	0.727273	-0.436091
2006-10-31	0.0315	-0.037888	0.04364	0.050688	-0.041844	-0.033491	0.19604	0.28977	-0.00169578
2006-11-30	0.1385	-0.12137	0.020189	0.065439	-0.047997	0.055319	-0.176091	-0.155242	-0.00418699
2006-12-29	0.2555	-0.088629	0.001555	0.051381	-0.017103	0.002395	-0.548804	-0.527952	-0.114861
2007-01-31	0.0605	0.056508	-0.005996	-0.054151	0.053106	-0.045178	-0.128104	-0.211533	-0.116941
2007-02-28	0.0455	0.101374	0.019216	-0.108244	0.081659	-0.108491	-0.611741	-0.549222	0.654043
2007-03-30	0.10635	0.108747	-0.008666	-0.061541	0.051378	-0.093169	-0.555942	-0.524662	0.243474
2007-04-30	0.19235	0.055273	0.044039	-0.092289	0.072107	0.021901	-1.12808	-1.12808	0.803999
2007-05-31	0.069275	-0.01774	-0.00054	0.028914	-0.009442	0.04498	-1.94871	-1.89656	1.20962
2007-06-29	-0.076725	-0.095771	-0.104495	0.123058	-0.066113	-0.018392	-2.37875	-2.35788	1.68671
2007-07-31	0.16905	0.076291	0.019788	-0.031217	-0.022014	0.037659	-0.443038	-0.390851	0.4339
2007-08-31	0.166825	-0.024616	-0.007091	-0.016389	0.003674	0.039172	-0.529773	-0.508888	0.693793
2007-09-28	0.0566	-0.020066	0.061311	-0.032792	-0.021498	0.04672	-0.415424	-0.310974	0.0294771
2007-10-31	0.0656	-0.094351	-0.027203	0.098724	-0.056684	0.055996	-0.256712	-0.256712	-0.091506
2007-11-30	-0.1314	0.082087	-0.000636	-0.048953	0.038905	-0.12608	-0.407507	-0.292492	-0.647069
2007-12-28	0.073225	0.035647	0.005756	0.005008	0.046024	-0.012985	-1.28136	-0.904516	1.84396
2008-01-31	-0.168775	0.068895	-0.032226	-0.006871	0.016639	-0.037677	0.447208	0.26858	-0.254663
2008-02-29	-0.002775	0.075126	0.02268	-0.016547	0.009138	-0.024075	0.282333	0.261355	0.0877571
2008-03-31	-0.201775	0.021406	-0.038609	0.002853	-0.007797	-0.002683	0.368165	0.336705	-0.194201
2008-04-30	0.064225	-0.080792	-0.011846	0.041267	-0.017086	0.064151	0.0215773	-0.00987254	0.172706
2008-05-30	-0.076775	0.045495	0.032995	0.000763	0.012552	-0.018739	-0.312803	-0.323283	0.44581
2008-06-30	-0.205775	-0.021769	-0.008402	0.025079	-0.009837	0.019435	-0.248864	-0.259343	-0.376117
2008-07-31	0.015225	0.076689	-0.006395	-0.026254	0.016869	-0.033434	0.065083	0.0546052	0.170998
2008-08-29	-0.142775	-0.054557	0.026168	0.033405	-0.060655	0.008205	-0.0542005	-0.117061	0.463329
2008-09-26	-0.056775	-0.063556	0.057858	0.008524	0.01455	-0.004943	4.80477	4.70007	-3.86535
2008-10-31	-0.2504	0.006714	0.026392	0.000257	0.034906	0.029164	4.5638	4.29186	-2.41211
2008-11-28	0.09335	0.086538	-0.032454	-0.04508	0.019624	-0.055753	0.702692	0.389768	2.20402
2008-12-31	-0.025425	0.08787	-0.04363	-0.017594	-0.002213	0.030756	2.18182	1.73469	0.123805
2009-01-23	0.088575	0.047412	-0.018983	-0.030833	-0.065152	-0.107433	-1.60623	-1.51306	1.38684
2009-02-27	0.048575	0.036621	-0.022361	-0.045186	0.033731	-0.018021	-0.811339	-0.666277	0.193342
2009-03-31	0.140575	0.061761	-0.044817	-0.056454	0.00498	-0.09231	-0.256233	-0.100583	0.529727
2009-04-30	0.044575	0.029824	0.00829	-0.0125	0.016213	-0.021236	-0.247011	-0.111904	-0.285268
2009-05-27	0.059575	0.032911	0.011305	0.004916	-0.014666	-0.062635	0.465531	0.632041	-0.00359937
2009-06-30	0.141575	-0.053032	-0.034775	0.001343	-0.022444	0.079626	-1.07463	-0.991239	0.489394
2009-07-31	0.150575	-0.036707	0.007828	-0.034016	0.037192	-0.087943	-1.22583	-0.944142	-0.445911
2009-08-31	-0.216425	0.054319	-0.024045	-0.010483	0.00428	-0.003379	0.0807184	0.133031	0.170857
2009-09-30	0.046575	-0.001389	-0.013148	0.02056	-0.015451	0.03428	-0.584736	-0.532397	0.238947
2009-10-30	0.078575	0.029265	-0.005362	-0.027489	0.018753	0.071919	-0.720008	-0.667641	0.433291
2009-11-30	0.068575	0.071145	-0.015642	-0.021512	0.032998	0.029894	0.020429	0.114739	0.0339209
2009-12-31	0.023575	0.008966	0.021187	-0.011566	0.008454	-0.035957	0.0612745	0.113718	-0.128735
2010-01-29	-0.087425	0.060969	-0.020832	-0.011468	0.005777	-0.038431	0.13268	0.164163	0.0387747
2010-02-26	0.021575	0.053999	-0.033767	-0.039003	0.033602	0.036789	0.876567	0.90806	-0.60529
2010-03-31	0.020575	0.026265	-0.007645	-0.006451	0.006922	0.024834	0.181873	0.223877	0.498789
2010-04-30	-0.079425	0.000154	-0.028333	0.009144	0.004383	0.034461	0.595058	0.647585	-0.502742
2010-05-31	-0.088425	0.019574	0.00441	0.022523	-0.043472	0.054356	0.681773	0.755348	-0.449072
2010-06-30	-0.075425	-0.024042	-0.00142	5.2e-05	-0.00084	-0.020039	0.358494	0.516273	-0.697586
2010-07-30	0.105575	0.031151	-0.025715	-0.029219	0.018433	0.010412	0.377059	0.377059	-0.237589
2010-08-31	0.013575	0.072945	-0.077466	-0.005767	0.025073	0.121335	0.138395	0.17	-0.0470579
2010-09-30	0.004575	-0.000964	-0.052133	-0.0267	0.017178	0.049483	-0.0987167	-0.0144085	0.0635981
2010-10-29	0.118408	-0.030869	0.013022	-0.004433	0.022762	-0.036191	-1.90711	-1.83328	1.28387
2010-11-30	-0.042592	0.064131	-0.03277	0.020765	0.003424	0.107634	-2.81052	-2.34609	0.996541
2010-12-31	-0.006875	-0.006389	0.018932	0.010399	-0.012619	-0.012484	0.849917	1.11503	-0.948699
2011-01-31	-0.024875	-0.044523	0.03763	-0.015106	-0.000886	-0.082482	-0.503597	-0.503597	0.382078
2011-02-28	0.046833	0.049708	-0.036543	-0.045026	0.022497	0.065682	-1.18789	-1.27295	1.14336
2011-03-31	-0.004167	0.008248	0.004308	-0.014876	-0.007509	-0.03988	0.39724	0.24851	-0.100221
2011-04-29	-0.014375	-0.020502	0.005012	0.000284	-0.008924	-0.040465	0.0208247	0.0314325	-0.0506495
2011-05-31	-0.065375	-0.005074	-0.004106	0.015595	-0.012502	0.007796	1.4366	1.41538	-1.05341
2011-06-30	0.023625	0.02494	-0.014211	-0.005756	0.0045	0.06268	-0.769704	-0.568177	0.0227907
2011-07-29	-0.013583	0.040106	-0.049903	-0.015175	-0.009275	-0.003355	-1.35485	-1.23794	0.194382
2011-08-31	-0.046583	0.02932	-0.013763	0.007049	-0.008243	-0.002319	-0.691969	-0.798375	-0.006213
2011-09-30	-0.091583	-0.027278	0.032437	0.003577	0.027409	-0.022118	1.0663	0.832457	-0.931745
2011-10-31	0.044417	-0.005069	0.028405	-0.009014	-0.008114	-0.011146	1.48334	1.23944	-0.133778
2011-11-30	-0.053583	0.01619	-0.020881	-0.005058	0.011115	0.020427	0.864642	0.674227	0.302867
2011-12-30	-0.073583	-0.080926	0.079281	0.076378	-0.046195	0.09148	1.48995	1.44771	-0.908126
2012-01-31	0.026417	-0.048215	-0.017175	-0.002555	0.019093	-0.026866	0.83459	0.750158	-0.477522
2012-02-29	0.068417	0.055386	-0.038089	-0.029092	0.000826	-0.043487	-1.21659	-1.23768	0.734951
2012-03-30	-0.068583	-0.000308	0.010163	0.007497	0.013666	0.036325	-0.0998385	-0.173007	0.450153
2012-04-27	0.050417	0.010877	-0.024495	-0.007345	-0.006793	-0.047341	-0.478168	-0.509141	0.583383
2012-05-31	-0.001583	0.01499	-0.01837	-0.00345	-0.001029	-0.000897	1.89668	1.59694	-0.319688
2012-06-29	-0.046375	0.000171	0.012032	0.01498	-0.003171	0.043942	-0.208558	-0.134529	0.416426
2012-07-31	-0.059167	-0.038484	0.001565	0.029024	-0.015208	0.045245	0.336607	0.377484	-0.327433
2012-08-31	-0.023167	0.075715	-0.014866	-0.037852	0.028435	-0.008707	-0.674736	-0.446613	-0.528795
2012-09-28	0.016833	-0.024309	-0.017368	0.026228	0.009521	-0.00069	-0.498168	-0.396384	0.0422438
2012-10-31	-0.009167	0.013728	0.004606	-0.007923	0.002395	0.03846	-0.332096	-0.291489	0.511019
2012-11-30	-0.059167	-0.055085	0.044004	0.011541	-0.010494	0.031331	-0.183474	-0.157622	0.075506
2012-12-31	0.148833	0.009622	0.024789	0.011824	0.00545	-0.042256	-0.229359	-0.206034	-0.0703788
2013-01-31	0.052833	0.022944	0.014182	-0.040389	0.010662	-0.020246	0.00284061	-0.0789749	0.519812
2013-02-28	-0.003167	0.041213	-0.011417	-0.01687	0.002197	0.018123	0.148012	0.13662	0.0988447
2013-03-29	-0.052167	0.025384	-0.017735	-0.022424	0.005156	0.05861	0.142829	0.151689	-0.212422
2013-04-26	-0.024167	-0.004386	0.01231	0.005619	0.009267	0.019466	0.825408	0.853782	-0.607116
2013-05-31	0.073833	0.079017	-0.018397	-0.037585	0.000203	0.010045	0.158814	0.16831	-0.141537
2013-06-28	-0.131167	-0.011699	0.009787	0.015893	-0.010332	0.051865	-0.757554	-0.245996	-0.380204
2013-07-31	0.025833	0.052116	0.003924	-0.014955	0.012545	0.061484	-1.25658	-1.39881	0.415909
2013-08-30	0.048833	0.037601	-0.00156	-0.023931	0.008936	-0.056032	-1.97694	-1.97863	1.01898
2013-09-30	0.041833	0.005599	0.030334	-0.04426	0.014927	0.08438	-0.269137	-0.365727	0.0851236
2013-10-31	-0.022167	-0.003487	0.018745	0.005513	0.011237	-0.027727	-1.46632	-1.35871	0.515448
2013-11-29	0.043833	0.048484	0.010896	-0.033101	0.00297	0.033552	-1.98432	-1.87215	0.757998
2013-12-31	-0.044167	0.008849	0.00132	0.00897	-0.003501	0.022066	-1.07385	-1.0748	0.529658
2014-01-30	-0.023167	0.07172	0.021576	-0.025794	-0.011621	0.096924	0.57345	0.28672	0.321515
2014-02-28	0.008833	0.031701	-0.004641	-0.028039	0.020454	-0.017049	1.42632	1.118	0.545661
2014-03-31	-0.025167	-0.01054	0.000179	0.006538	0.010948	-0.073747	-0.69058	-0.716195	0.160119
2014-04-30	-0.009167	-0.006372	-0.001678	0.018055	-0.008481	-0.005017	0.661029	0.554696	-0.168495
2014-05-30	0.012833	0.014967	0.003201	-0.023202	0.008563	0.023258	1.87122	1.78216	-1.52507
2014-06-30	0.024833	0.030566	-0.000682	-0.021348	0.014873	0.015919	0.864277	0.823888	-0.493816
2014-07-31	0.080833	-0.010943	0.021876	-0.007375	0.009841	-0.048053	-1.47352	-1.37858	1.45442
2014-08-29	0.014833	0.056241	-0.028167	-0.033866	0.005549	0.045057	0.826965	0.823913	-0.0173971
2014-09-30	0.073833	0.079244	-0.023999	-0.067857	0.038604	0.02528	1.42157	1.40147	-1.28025
2014-10-31	0.018833	-0.001839	0.015689	0.008846	0.003645	-0.00849	1.99336	1.82113	-1.05479
2014-11-28	0.094042	-0.029352	0.047217	-0.010556	-0.004417	-0.059243	2.21623	2.19144	-1.28657
2014-12-31	0.151042	-0.222298	0.157878	0.091919	0.01366	-0.193326	-0.959644	0.521866	1.7051
2015-01-30	0.007042	0.055822	-0.085883	-0.014055	-0.021664	-0.006855	1.0854	0.986495	-0.456697
2015-02-27	0.042042	0.041199	-0.047425	-0.019556	-0.018726	-0.039319	0.649852	0.624723	-0.506792
2015-03-31	0.14925	0.092767	-0.03812	-0.063008	0.003317	0.028488	-1.97101	-1.88936	1.05648
2015-04-30	0.17425	0.001443	-0.00057	-0.038755	0.063369	0.123603	1.28647	1.03536	-0.483773
2015-05-29	0.092458	0.227589	-0.140465	-0.08865	0.022388	0.022513	-0.452398	-0.743051	1.38657
2015-06-30	-0.091333	-0.045815	0.094738	-0.000484	0.027456	-0.021295	0.0740784	0.181314	-0.0453064
2015-07-31	-0.148333	-0.03736	0.031563	0.067533	-0.037054	-0.033804	1.22618	1.29237	-0.72018
2015-08-31	-0.154125	-0.001464	-0.001466	-0.021828	0.050879	-0.040992	0.604824	0.737084	-0.407033
2015-09-30	-0.049125	0.026358	-0.020801	0.034995	-0.037432	-0.032789	0.568665	0.650188	-0.626423
2015-10-30	0.140083	0.096961	-0.082688	-0.068095	0.025227	-0.02213	1.34744	1.40892	-0.797734
2015-11-30	0.043083	0.115095	-0.034358	-0.019668	-0.011288	-0.061488	-0.445865	-0.213186	0.0412839
2015-12-31	0.032083	0.061937	-0.028838	-0.004735	0.003528	-0.045636	1.86578	1.81681	-0.830807
2016-01-29	-0.250917	-0.05164	0.048413	0.041754	-0.010574	-0.083861	-0.264989	-0.0754962	0.0190864
2016-02-29	-0.028917	-0.001798	0.008927	-0.006558	0.018732	-0.011309	-0.180265	-0.127273	0.252698
2016-03-31	0.140083	0.067953	-0.052514	-0.001235	-0.024495	0.028755	-0.175259	-0.0949806	0.470941
2016-04-29	-0.022917	0.027913	-0.001175	-0.000146	0.019635	0.011413	-1.34617	-1.07797	0.115631
2016-05-31	-0.002917	-0.019251	0.006301	0.016728	-0.02252	7.2e-05	0.380768	0.460899	-0.266251
2016-06-30	0.027083	0.051587	-0.007693	-0.011136	-0.011433	0.02393	0.737655	0.843614	-0.574591
2016-07-29	0.009083	-0.029652	0.03781	0.007933	0.017528	-0.017663	0.75338	0.735003	-0.256584
2016-08-31	0.040083	0.022839	0.008391	-0.008141	-0.001809	0.000549	0.23625	0.315763	-0.136838
2016-09-30	-0.023917	0.028026	-0.003191	-0.009741	0.012463	0.008825	0.215437	0.353727	-0.0899528
2016-10-31	0.029083	0.017834	0.010932	-0.014068	0.012402	0.00686	0.189566	0.341616	-0.174643
2016-11-30	0.040083	-0.004866	0.02024	0.002701	0.01928	-0.033612	-1.52054	-1.26926	0.645671
2016-12-30	-0.054917	0.010059	0.013934	-0.005558	0.055325	0.011282	-2.56028	-2.24393	0.916517
2017-01-26	0.003083	-0.047502	0.032948	0.006457	0.028997	0.034185	-1.36059	-1.37393	1.37168
2017-02-28	-0.007917	-0.01449	0.015034	0.034426	-0.017942	0.039273	-0.743713	-0.609996	0.151866
2017-03-31	0.033083	0.019931	-0.008796	-0.012201	-0.000807	0.027313	-0.20862	-0.0153236	-0.189851
2017-04-28	-0.026917	-0.049273	0.038409	0.053565	-0.021729	0.025904	-1.10561	-1.00312	0.520264
2017-05-31	-0.021917	-0.058872	0.052221	0.047756	-0.016347	0.048374	-1.37685	-1.17895	0.365204
2017-06-30	0.037083	-0.008578	-0.014647	-0.002663	-0.012444	0.016799	1.2239	1.1881	-0.215525
2017-07-31	0.022083	-0.044579	0.039139	-0.037327	0.029792	0.017421	-0.00570377	-0.0510861	0.221829
2017-08-31	0.032083	0.00995	-0.010465	-0.012093	0.006696	-0.019291	-0.671352	-0.552278	0.0596875
2017-09-29	0.005083	0.004573	-0.033477	0.004591	-0.019761	-0.016391	0.264572	0.268939	-0.155315
2017-10-31	0.012083	-0.044176	-0.004096	0.047063	-0.035529	0.076911	-1.58222	-1.53626	1.17072
2017-11-30	-0.030917	-0.049789	0.024344	0.011515	0.007681	0.040496	-1.74712	-1.59792	0.785615
2017-12-29	8.3e-05	-0.02151	-0.001281	0.020001	-0.021777	0.047115	-0.044846	0.0431042	0.0355135
2018-01-31	0.037083	-0.074974	0.069616	0.039707	0.011076	0.077193	-0.941872	-1.14355	1.17225
2018-02-28	-0.057917	0.001837	-0.017778	0.00567	-0.038103	0.023245	1.08297	0.996865	-0.647965
2018-03-30	-0.013917	0.067421	-0.060933	-0.016398	-0.017709	-0.098679	1.15126	1.07374	-0.65672
2018-04-27	-0.034917	-0.005726	0.013888	0.014332	0.005309	0.026229	1.51667	1.39776	-0.514421
2018-05-31	-0.001917	-0.011926	0.001746	0.060597	-0.007059	0.052877	0.068541	0.21411	-0.566489
2018-06-29	-0.081917	-0.03062	0.028476	0.03923	-0.003528	0.056656	0.902353	0.923085	-0.771086
2018-07-31	0.009083	-0.010559	0.02707	-0.014507	0.025304	-0.028123	0.581783	0.374417	0.868557
2018-08-31	-0.059917	-0.022262	0.018013	-0.010564	0.02579	0.010526	-0.465532	-0.417718	0.257693
2018-09-28	0.024083	-0.036893	0.018644	0.00893	0.02427	0.0173	-0.0983471	-0.0295893	0.0827162
2018-10-31	-0.082917	-0.002763	0.054241	-0.01309	0.034301	-0.00699	0.982401	0.982074	-0.424723
2018-11-30	0.003083	0.054258	-0.049575	-0.027637	-0.008737	-0.078988	1.35068	1.37052	-0.87601
2018-12-28	-0.043917	0.002931	0.010324	0.009194	0.010357	0.023613	0.795784	0.909318	-0.62725
2019-01-31	0.029083	-0.059887	0.013449	0.020607	-0.012967	0.045281	0.604079	0.502754	0.299302
2019-02-28	0.156083	0.062436	-0.084652	-0.064173	-0.020124	-0.14188	-0.489493	-0.445099	0.458687
2019-03-29	0.061083	0.044313	-0.043481	-0.031566	-0.016937	0.006428	0.299186	0.405474	-0.356292
2019-04-30	-0.010917	-0.028135	0.006169	0.011926	-0.004287	0.050894	-1.58926	-1.37012	0.690204
2019-05-31	-0.059917	0.022603	0.007318	-0.010054	0.020005	0.020613	0.863947	0.899966	-0.497434
2019-06-28	0.032083	-0.032257	-0.001413	0.023433	-0.012352	0.029285	0.353145	0.358511	-0.179804
2019-07-31	-0.001917	-0.019041	-0.002862	0.013903	-0.028581	0.010519	0.547655	0.619943	-0.295347
2019-08-30	-0.010917	-0.000413	-0.048843	0.020412	-0.036094	0.041177	0.659009	0.768286	-0.391234
2019-09-30	0.007083	0.012332	0.002987	0.019058	-0.014018	-0.012042	-0.644351	-0.594207	0.650214
2019-10-31	0.011083	-0.015359	-0.009493	0.004772	-0.016019	0.040667	-0.965478	-0.832973	0.589038
2019-11-29	-0.018917	-0.013283	0.001005	0.004757	0.004835	0.001432	0.984807	1.0622	-0.712603
2019-12-31	0.066083	0.013275	-0.011196	-0.003341	0.002418	0.007257	0.399018	0.381747	-0.0805891
2020-01-23	-0.013917	0.013087	-0.03557	-0.014827	-0.018488	0.046334	0.864804	0.884053	-0.630908
2020-02-28	-0.009917	0.026127	-0.026797	0.001904	-0.025871	0.056889	1.56155	1.56782	-0.661143
2020-03-31	-0.057917	0.014957	0.009651	0.004541	-0.001085	-0.014061	0.637572	0.649894	-0.118967
2020-04-30	0.045083	-0.024387	-0.027325	0.034805	-0.046534	0.097588	1.53444	1.41649	0.271442
2020-05-29	0.001083	0.026645	-0.013849	0.030506	-0.033687	0.026488	-1.7018	-1.33659	0.42492
2020-06-30	0.071083	0.008474	-0.045962	0.023787	-0.027201	0.109261	-1.16818	-0.763133	-0.305967
2020-07-31	0.125083	0.004719	-0.029743	-0.007673	-0.003811	0.048068	-1.11716	-0.885123	0.373447
2020-08-31	0.023083	0.0218	-0.012861	0.006244	0.001524	0.001705	-1.0289	-0.853833	0.287195
